# Supplementary material for: Untargeted metabolomics approach for unraveling robust biomarkers of nutritional status in fasted gilthead sea bream (Sparus aurata)
Source: PeerJ. 2017 Jan 26;5:e2920. doi: 10.7717/peerj.2920 (PMC5291114; doi:10.7717/peerj.2920)
Supplement: Supplemental Information 2 [file peerj-05-2920-s002.xls]

## Sheet: Hoja1
name	FI-001	FI-002	FI-003	FI-004	FI-005	FI-006	FI-007	FI-008	FI-009	FI-010	FI-011	FI-012	FI-013	FI-014	FI-015	FI-016	FI-017	FI-018	FI-019	FI-020
grup	CONTROL	CONTROL	CONTROL	CONTROL	CONTROL	CONTROL	CONTROL	CONTROL	CONTROL	CONTROL	FASTED	FASTED	FASTED	FASTED	FASTED	FASTED	FASTED	FASTED	FASTED	FASTED
RP_M440T95	12.2034	12.5137	13.3756	11.5372	10.4657	13.8807	14.1143	13.3123	12.8027	12.295	15.6848	15.8606	15.6597	16.1462	16.0097	15.4397	15.8668	15.1357	15.4272	15.9389
RP_M418T95	13.0323	12.7701	14.6028	12.6451	11.9291	14.6668	15.0855	14.59	13.2107	14.3318	16.9894	16.7717	16.8569	17.25	17.2424	16.6451	16.9598	15.5752	17.0238	17.163
RP_M174T101	16.3696	16.5961	16.8072	16.032	15.0481	14.9946	16.7645	15.7959	15.8618	16.2389	19.9662	19.4604	20.2047	19.7205	19.7734	19.5989	19.371	19.377	19.9758	19.4962
RP_M561T885	16.9822	16.9543	16.5956	16.7113	17.3368	17.2069	16.1665	16.809	17.0174	16.6306	13.871	14.1247	14.3692	14.2345	14.6715	14.3653	13.7665	15.0145	13.2781	13.6264
RP_M247T129	16.601	16.7919	16.798	16.9556	15.9754	16.8806	16.6974	16.5095	16.6896	16.6548	18.0758	18.0376	17.8631	17.8628	18.0242	17.8946	17.9306	17.5837	18.1239	18.1688
RP_M162T60	15.5493	15.8307	15.8023	15.4687	15.9549	16.0124	15.9856	15.526	15.4998	15.7834	16.8032	16.4066	16.7943	16.8165	16.723	16.4618	16.5358	16.2615	16.5955	16.8789
RP_M175T102	12.4419	15.8478	15.8253	15.5274	16.181	15.7855	15.8466	16.0505	16.0159	15.891	17.247	16.5672	17.0663	17.0972	17.3668	16.4796	16.5913	16.5525	16.8943	16.7093
RP_M291T885_2	15.1592	15.2294	14.6519	14.952	15.8514	15.2883	14.1223	15.0277	15.2142	14.8614	13.6694	13.4338	13.823	13.9756	14.1833	13.4274	13.815	13.7866	12.9414	13.6161
RP_M138T95	15.2477	13.5387	15.0875	14.795	15.2919	15.1419	15.6076	15.0595	14.1748	14.6693	16.3655	16.1044	16.5674	16.2677	16.2692	15.859	16.0345	15.5484	16.1721	16.3544
RP_M563T885	12.7024	12.9381	12.335	12.054	13.0942	12.84	11.7286	12.7785	13.2328	12.4874	10.7382	10.0827	10.6418	11.4906	11.5678	10.721	10.814	10.5263	10.0967	10.2914
RP_M544T885_2	19.8944	19.7035	19.8432	19.9264	20.1029	20.0214	19.2779	19.8081	19.5016	19.6765	16.8629	17.3724	17.4929	17.6016	17.4823	17.3466	16.9845	18.5628	16.7451	16.8271
RP_M562T885_1	16.3096	16.3676	15.828	15.9636	16.6358	16.5247	15.104	16.2587	16.3774	15.9287	13.3228	13.0867	13.3417	13.9747	14.1668	13.3638	12.8655	14.1277	12.2406	12.6557
RP_M565T885	18.9725	18.9598	18.5328	18.9281	19.5784	18.7765	18.0867	18.9023	18.9313	18.548	16.6877	17.0606	17.174	17.3265	17.364	16.8158	16.7468	18.0289	16.3253	16.624
RP_M187T125	15.654	15.9424	15.5429	15.044	15.3977	15.3392	15.8307	15.4725	15.0628	15.4598	17.6525	16.9543	17.1447	17.4728	17.1441	17.0095	17.0272	16.7926	16.865	16.8674
RP_M545T885	17.3456	16.9644	17.1244	17.2588	17.641	17.6454	16.5086	17.2031	17.0138	17.0783	14.4043	14.775	14.7237	14.9575	15.0714	14.5647	14.2935	15.9617	13.9645	14.246
RP_M524T885	15.8731	15.3052	15.503	15.5972	16.1327	16.2096	14.958	15.7033	15.6405	15.7369	13.0975	13.8594	12.755	13.6452	12.6888	13.2545	13.3886	14.1629	12.5535	13.3454
RP_M574T885	13.4144	13.4497	12.7746	13.0976	13.5246	13.6264	12.2049	13.1558	13.426	12.9405	10.531	11.3031	11.6605	11.609	11.6569	10.9002	11.5496	11.2818	11.0697	11.1105
RP_M176T89	14.3728	14.2937	14.5332	14.5769	13.2466	14.9632	14.9269	14.518	14.4356	13.9091	15.6085	15.0914	15.4187	15.7737	16.1049	15.1499	15.5025	15.3345	15.05	15.4464
RP_M261T235	18.0184	18.6218	19.1139	18.6618	18.357	19.1254	18.4602	18.4017	18.694	18.6118	20.1577	19.616	20.031	20.0061	20.087	19.8681	19.8677	18.9509	20.3042	20.3149
RP_M500T869	15.1331	14.8618	15.1401	15.0532	14.9309	15.2553	15.0553	14.7963	15.6132	14.8691	11.9824	12.31	12.2948	12.7198	12.6321	12.2681	12.4086	13.152	12.1269	12.3622
RP_M305T95	13.8243	13.9639	14.8089	14.1036	13.4755	14.7306	15.2091	14.5298	13.4884	14.2378	16.2312	16.0677	16.6764	16.2526	16.4835	16.1177	15.7895	15.3697	16.2844	16.7851
RP_M580T885	18.5804	18.5485	18.1916	18.4923	19.1759	18.9181	17.7143	18.486	18.5154	18.4287	16.0747	16.493	16.6283	16.8299	16.8816	16.5561	16.3112	17.832	15.8172	16.1126
RP_M562T885_2	14.7959	14.7873	14.4081	14.6365	15.0117	15.2371	13.4779	14.6052	14.8526	14.361	12.0761	12.4902	12.8753	13.3564	12.9468	12.3813	11.9559	13.0753	11.5741	12.0888
RP_M430T797	14.4588	14.7055	14.7902	13.1898	14.1805	14.1056	13.8228	15.05	13.8861	15.3394	16.459	16.5745	16.444	16.6429	15.9914	15.8322	16.3069	16.101	16.3101	15.9967
RP_M189T58	15.7596	17.0705	17.6743	16.7837	18.0527	16.5664	16.4584	16.6658	15.3343	15.8796	17.936	17.7451	18.2785	18.0276	18.4745	17.939	18.1407	17.5609	17.9296	18.0271
RP_M261T217	16.876	17.3047	17.3818	17.3622	16.5965	17.491	17.0846	16.8183	17.0704	17.4013	18.981	19.1062	18.8814	18.6893	18.7843	18.6881	18.5877	17.9531	18.9665	19.1727
RP_M133T89	15.5097	15.4527	16.1083	14.5247	15.9485	16.4838	16.6272	11.8398	15.8023	15.9486	17.3097	17.468	17.5062	17.5813	17.5866	17.4159	17.6247	15.6082	17.4905	17.7249
RP_M262T217	14.0869	14.2687	14.5012	14.0084	13.8821	14.7284	13.7542	13.6527	14.2123	14.2841	16.2471	16.2779	15.9811	15.9054	16.1139	15.6244	15.7522	15.7097	16.0048	15.9312
RP_M582T885	15.6925	15.8522	15.4363	15.6663	16.1762	15.6492	14.6627	15.5166	15.483	15.2776	13.2024	13.4828	13.8213	14.2314	14.2276	13.1934	13.434	14.6846	12.8808	13.0248
RP_M248T83	13.5229	14.4409	14.3206	11.8327	13.0037	12.5798	12.463	14.2096	13.6314	13.2885	14.8433	13.9759	15.5608	15.3294	15.589	14.1396	15.0981	14.5098	14.9743	15.1915
RP_M132T235	15.7828	16.2021	16.7166	16.3166	16.2755	16.7397	16.1514	15.9891	16.2768	16.0495	17.6822	16.7717	17.5019	17.5592	17.7085	17.3356	17.3933	16.5271	17.7092	17.8233
RP_M564T885	20.6635	20.566	20.9309	20.662	21.3252	20.8651	19.6444	20.4341	20.519	20.3156	18.2283	18.6792	18.8393	18.9476	18.8976	18.5883	18.4763	19.7048	18.0505	18.2076
RP_M260T394	13.8543	14.2622	14.7378	13.6071	13.8139	12.8879	13.7806	14.3903	14.0111	14.2908	15.629	15.0291	15.8125	15.7127	16.1633	14.5203	14.902	15.0539	15.4673	15.7624
RP_M204T74	17.2921	17.4781	17.6267	16.9805	18.1123	17.7478	17.361	17.7756	17.9253	17.6406	19.0064	18.724	19.1199	19.1578	19.3493	19.1063	18.8809	19.0335	19.7536	18.8703
RP_M571T885_1	14.1052	14.2503	13.655	14.3154	14.4086	14.1262	13.0313	14.0632	13.9293	13.4803	11.4599	11.7532	11.6114	11.9722	12.0596	11.7237	11.2672	12.4912	10.7755	11.2944
RP_M571T885_2	13.8008	14.2205	13.3418	13.8475	14.8957	13.9096	13.004	13.8854	13.8076	13.4537	11.3937	12.0373	12.2353	12.1696	12.2472	11.8074	11.6178	12.9457	11.0263	12.0571
RP_M318T285	12.4953	12.6027	12.7663	11.912	12.6112	12.2109	12.1832	12.4306	11.9689	12.1023	13.5052	13.9015	14.2887	14.6446	15.107	12.9295	13.6552	13.6513	13.7898	14.3414
RP_M412T872	15.4383	16.301	16.0978	14.0351	14.6638	15.6031	12.4694	16.4515	14.9015	17.0053	18.2087	16.9938	18.3232	18.78	17.7127	17.8189	18.2133	17.2495	17.8675	17.578
RP_M546T909	17.5125	17.0686	17.2668	17.6994	18.0105	17.5102	16.4513	17.3321	17.019	17.2638	15.0079	15.2072	15.113	15.1979	14.7514	14.4457	14.2256	15.7944	14.458	13.4967
RP_M581T885	16.9901	16.9425	16.452	16.9282	17.5887	16.7743	16.0894	16.7281	17.0078	16.5378	14.4844	14.7282	15.0682	15.2682	15.3021	14.7562	14.8156	16.1753	14.117	14.3803
RP_M842T885	13.7954	13.5988	13.5019	13.9047	14.0206	13.7442	12.8954	13.7903	13.5548	13.5702	11.0163	11.2343	11.8599	11.857	11.6343	11.0603	11.0597	11.5714	10.9068	11.1732
RP_M564T875	18.9961	18.8081	19.0597	19.1505	19.307	19.6152	18.6419	19.3983	18.8063	19.1282	15.8956	16.178	16.588	16.3565	16.3902	16.209	15.9071	17.3749	15.6141	16.1695
RP_M565T875	17.413	17.1741	17.377	17.5397	17.7126	17.9818	16.9603	17.8032	17.2219	17.5367	14.3186	14.6368	14.9347	14.7625	14.8291	14.3959	14.3747	15.691	13.9925	14.6269
RP_M294T886	13.3314	13.8186	13.054	12.2604	13.7221	13.7482	11.8912	13.2515	13.6194	13.1798	10.9378	10.9043	11.4072	11.9702	12.4613	11.2335	11.688	11.2561	10.6345	10.569
RP_M304T189	12.9079	13.1355	13.3582	12.7315	12.4761	12.3182	12.4923	13.0972	12.8776	12.7041	14.6038	14.8678	14.9091	14.5049	15.774	13.9851	14.6175	14.6094	14.9558	15.2213
RP_M995T885	14.9488	14.0408	14.4807	14.8902	14.0344	14.9279	14.5111	14.4853	14.8657	14.5523	11.0536	11.5622	11.7205	11.1769	11.5258	11.3585	11.244	13.2146	10.4085	11.0884
RP_M832T885	16.1277	16.1809	15.6605	15.8281	15.8558	16.548	14.8614	16.0494	16.1091	16.0294	11.7871	12.4261	12.5431	12.3672	12.5214	12.6597	11.9187	13.2142	11.8864	12.152
RP_M545T909	19.7846	19.3061	19.593	20.0278	20.2718	19.7429	18.6586	19.4072	19.2858	19.4012	17.0333	17.894	17.4499	17.7444	17.1835	17.3538	17.3604	18.1139	17.0256	16.2968
RP_M846T885	13.7204	13.8362	13.1283	13.0567	13.5546	14.0783	12.5746	13.0457	13.3418	12.9913	11.1405	11.2146	11.9655	11.7196	11.8402	11.2909	11.2326	11.1653	11.0524	11.3929
RP_M575T886	12.9065	13.2901	11.8595	12.153	13.4962	12.8542	11.7258	12.7961	13.1393	11.9444	12.0126	10.2256	11.3122	11.5343	11.4546	10.4693	11.2193	10.6946	10.33	10.6549
RP_M251T243	16.5074	16.3572	16.5244	16.1285	16.2403	16.9064	16.3859	16.3699	16.2803	16.3156	15.1528	14.9541	14.6753	15.0146	14.1268	14.317	13.3382	15.076	13.5644	14.6366
RP_M316T755	14.5723	14.8923	15.881	14.1553	14.5913	14.741	14.7205	14.3636	13.9977	15.2129	17.0282	17.1891	17.4816	17.6642	17.1349	16.013	16.7316	16.2341	16.8237	17.5719
RP_M312T640	14.6499	14.9108	15.4621	13.6186	14.3547	14.085	13.6747	14.4208	13.3264	13.8454	16.1071	15.9212	16.1944	16.3358	15.9969	14.8191	15.4562	15.42	15.588	15.5835
RP_M543T875	19.8055	19.5343	19.9531	20.1059	20.0773	20.4902	19.5122	20.2794	19.5292	20.0364	16.5413	17.1984	17.3566	17.0942	17.0844	13.1903	16.5839	18.5992	16.3526	16.8991
RP_M994T885	15.7337	14.689	15.3301	15.7219	14.9733	15.7661	15.2483	15.2533	15.9001	15.3426	11.5613	12.3285	13.5038	11.5527	12.3915	11.8662	10.8387	13.6003	11.794	11.4208
RP_M653T366	15.0224	14.3888	12.9509	14.4058	12.806	13.6869	14.9869	14.3653	14.9221	11.5367	16.1094	15.8367	16.3393	15.5733	15.3628	16.1715	15.9584	15.1233	15.971	15.7438
RP_M314T704	14.4379	14.8229	15.3971	14.364	14.1873	13.7002	13.6737	14.3799	13.9252	14.282	17.0403	16.9508	16.9472	17.1414	16.8289	15.5041	16.0464	16.0741	16.4883	16.4011
RP_M570T886	14.8398	15.0445	14.815	15.3878	15.9119	15.145	14.1488	15.2072	14.9844	15.0399	13.0604	13.3387	13.6588	13.3629	12.9394	12.8819	12.8979	13.9459	12.0747	13.117
RP_M567T893	17.0542	16.1836	16.5574	16.8735	16.8975	17.4511	15.7399	16.7298	16.9433	16.6662	13.58	14.171	13.5082	14.072	13.4088	13.825	13.3879	15.2025	12.415	13.0172
RP_M833T885	15.3308	14.7137	14.8214	14.8087	15.0767	15.784	13.9937	15.1591	14.8695	14.9553	11.9446	12.1647	12.7695	12.2836	12.5177	11.7609	11.4347	12.5923	12.353	12.6049
RP_M542T875	21.4483	21.1258	21.5529	21.8685	21.8214	22.0997	21.0384	21.8412	21.0816	21.6153	18.0437	18.64	18.9338	18.6031	18.605	18.5043	18.2436	20.2236	17.9271	18.4582
RP_M844T885	13.8423	14.2134	13.5665	13.351	12.9926	14.0133	12.2462	13.8506	13.6747	13.4398	10.4261	10.5003	10.0316	11.1848	11.2447	9.85726	10.6134	10.8628	9.22085	10.4281
RP_M219T338	16.0275	16.4428	15.7798	15.6662	15.459	16.3097	16.3134	16.1352	15.7532	15.6131	13.9368	13.3422	13.8035	13.5567	13.7382	13.4606	13.8964	13.0336	13.336	14.1026
RP_M290T132	12.6009	13.1981	13.4592	11.5953	12.5886	12.6228	12.7382	13.3474	12.9432	13.4115	14.7813	14.9231	16.3501	16.032	16.5606	14.9429	15.59	15.2565	15.9403	16.2847
RP_M359T366	17.2002	16.1143	15.6439	16.1944	15.3606	16.6378	17.3776	16.2357	16.7637	14.5071	17.9479	17.687	18.034	17.0679	17.4802	17.7678	17.573	17.327	17.7854	17.5144
RP_M195T184	19.0932	19.1372	18.9946	18.6904	18.5638	18.9702	19.2469	19.0748	18.5566	18.827	17.379	17.0285	17.2946	17.1001	16.8215	17.3762	17.2167	16.9012	16.9783	17.1194
RP_M569T885_1	13.0562	13.2001	13.133	14.0102	14.3909	13.9795	12.9912	13.6593	13.8943	13.4481	10.9504	11.3522	11.025	11.8549	12.1642	10.946	10.9228	12.2133	10.5766	11.2023
RP_M835T884	12.9336	12.9441	12.5552	12.3758	13.4295	12.9134	12.6592	12.7992	13.0088	12.091	11.8823	10.8422	11.8127	12.1724	12.65	12.0533	11.4269	11.2755	11.3737	11.5864
RP_M343T886	13.7932	13.9193	13.4249	12.765	13.4776	14.1846	12.4726	13.5136	13.9072	13.3813	11.7884	10.7405	11.8374	12.2274	13.0684	11.6403	11.8362	10.4395	11.5129	11.3767
RP_M248T130	13.6464	13.1169	13.4721	13.7334	13.3871	13.7784	13.4444	13.4853	13.4888	13.5795	14.9944	14.9123	14.4208	14.8905	14.8593	14.6052	14.7037	13.6185	14.915	15.0663
RP_M280T46	16.0771	16.183	15.8322	16.1254	15.436	16.5539	15.1359	15.9739	16.1652	15.7583	12.625	12.9081	13.8716	14.2435	14.9193	13.478	14.3709	12.8896	13.046	13.1429
RP_M295T366	15.6611	14.5619	13.7049	14.7298	14.3328	14.7554	15.5727	14.6086	14.5258	12.3761	16.3053	15.9019	16.4599	15.5661	15.7737	16.0417	15.85	15.6806	16.011	15.8388
RP_M184T875	16.0278	15.7585	16.001	16.1814	16.988	16.4315	15.7868	16.3817	15.7946	16.123	14.5178	14.6779	14.836	14.9743	14.9958	14.6022	14.7983	15.3576	14.4189	14.6677
RP_M227T229	14.4053	14.597	14.1299	13.6564	13.9045	14.0455	14.241	14.4896	13.752	13.7125	11.9753	11.8307	12.1001	11.9391	12.6842	11.662	12.0019	11.3847	11.3657	12.131
RP_M286T534	14.1702	13.6324	14.2178	12.4171	13.3167	12.8898	13.1203	13.0044	12.8014	12.8593	14.6221	14.6472	15.7728	15.5686	15.3429	13.5156	14.8959	14.3019	14.8434	15.2538
RP_M185T98	16.1457	16.5403	16.4812	16.502	16.4359	15.8887	16.2501	16.2024	15.7619	15.7459	15.1214	13.7515	14.6806	13.9696	14.256	14.4239	14.0116	14.1059	12.2095	13.2722
RP_M155T107	18.2843	18.5778	18.5295	18.3461	18.1547	18.0477	18.8242	18.4878	18.1346	17.8962	17.1866	16.0797	16.729	16.2675	16.3425	16.8035	16.5798	16.2943	15.3766	15.7526
RP_M232T689	14.4802	14.3006	14.0451	13.9519	14.6216	14.0916	14.3602	14.0184	14.3534	14.3278	13.1771	13.0016	13.4542	13.4617	13.5208	12.8952	12.9138	13.0905	12.8302	13.0235
RP_M554T885	13.4167	13.8398	12.6831	12.8376	13.8519	14.1136	12.4942	13.1631	13.7344	13.5835	11.0633	11.3217	11.4078	12.3375	11.8811	11.5128	11.0662	11.9606	10.7471	11.516
RP_M134T95	14.21	14.1179	14.3857	13.7884	14.1013	14.854	15.4849	14.1406	14.4215	14.1831	16.4534	15.3101	15.4622	16.3451	16.1158	15.3715	15.6667	14.8696	15.5063	15.5676
RP_M196T184	16.0623	16.0071	15.9109	15.6942	15.0268	16.0209	16.1435	16.1421	15.657	15.8434	13.978	13.3893	13.7921	13.3596	13.6381	13.8048	13.8015	13.8659	13.5363	13.7219
RP_M120T366	15.1329	14.6452	13.9229	13.8273	14.6426	14.775	15.2351	14.4614	14.8502	13.1276	15.7319	15.5386	15.9352	15.2196	15.4461	15.4847	15.5488	15.2861	15.4643	15.4127
RP_M327T366	18.6397	17.7019	16.4521	17.4062	16.3916	17.9493	18.638	17.5951	17.8953	14.6269	19.1755	18.9266	19.3843	18.4792	18.717	19.0185	18.8751	18.6095	19.0587	18.7331
RP_M573T885	14.553	14.385	13.9593	14.0257	14.5199	14.9884	12.7898	14.3423	14.4163	13.7676	11.8179	12.1025	12.3736	12.5791	12.6824	12.1838	11.8503	12.8594	11.586	11.9523
RP_M841T885_1	14.25	14.3492	13.5706	14.9132	15.0144	14.472	13.7056	14.4227	14.0268	14.1021	11.4529	11.7902	12.1461	12.0792	11.6488	11.3108	11.1515	12.4941	11.0436	11.1674
RP_M199T124	17.1343	17.2108	17.2148	16.892	16.8584	16.796	17.4307	17.1813	16.7937	16.73	16.0346	15.1775	15.552	14.8335	15.3019	15.3958	15.1991	15.1906	14.6576	14.7964
RP_M123T140	15.2528	15.4476	15.2778	15.0461	14.5224	15.3189	15.4191	15.1954	15.1863	14.9094	13.7517	13.4634	13.4878	13.3555	13.5468	13.5325	13.9032	13.3057	13.1629	13.2548
RP_M516T862	17.4132	17.4623	18.1206	18.0987	17.4577	18.4787	18.009	18.086	17.5144	17.9204	14.1669	14.9535	14.7134	15.018	15.1885	14.8103	14.4621	16.2414	13.97	13.8331
RP_M245T222	14.047	14.8064	14.4084	13.0903	13.1695	14.4281	13.8805	14.5552	13.6446	14.3165	10.8317	9.7463	10.8895	10.7268	10.9088	9.85139	10.9631	9.03741	9.90256	10.1159
RP_M544T900	19.8416	19.346	19.7238	20.1353	20.2029	20.1699	18.5721	20.0788	19.3899	19.7589	16.7474	17.7339	17.3701	17.4172	16.3218	17.2576	16.7093	18.1517	16.6233	16.5554
RP_M454T910	17.2305	16.6245	16.5777	17.1697	17.8083	16.9398	16.339	16.6272	17.4017	16.6679	15.6352	16.3159	15.3324	15.8844	15.6841	15.7464	15.3047	15.6582	15.0449	14.5296
RP_M242T707	14.2561	14.6023	14.1708	14.6912	14.9189	14.7425	14.734	14.7265	14.2536	14.3273	12.874	13.6878	13.372	12.9527	13.4674	12.8865	12.9493	13.2536	13.034	13.1057
RP_M213T181	15.0804	15.7831	15.464	15.161	14.5841	15.2628	15.8136	15.3987	15.2825	15.1145	13.4804	12.154	12.958	12.4634	12.9211	12.9503	12.843	12.3718	12.2065	12.4803
RP_M262T234	15.3371	15.6607	16.1698	15.743	14.7283	16.2237	15.5604	15.4918	15.8399	15.5306	17.4552	16.2666	17.1373	17.144	17.3924	16.9272	16.9558	15.3985	17.2541	16.6606
RP_M267T366	16.3819	15.3903	14.3984	14.9606	14.8087	15.6017	16.3396	15.1012	15.4999	13.0839	16.7105	16.5595	16.9849	16.0958	16.3807	16.5601	16.4792	16.1982	16.5926	16.3715
RP_M541T863	15.8799	15.8181	16.1151	16.3172	15.6277	16.7222	15.8932	16.0818	15.3705	15.9195	12.6215	12.9792	13.0239	13.0818	13.3085	12.4996	12.8346	13.2885	12.2443	12.4092
RP_M373T252	11.6477	12.5281	11.2874	10.7348	11.4958	12.3566	12.1075	11.0803	11.3645	10.9332	12.4148	12.5087	13.1788	12.8557	13.4965	12.6009	12.5953	10.5276	12.3547	12.9181
RP_M296T366	12.8048	12.3691	11.6851	11.9656	12.6235	12.5609	12.9882	11.983	12.6996	11.3774	13.5236	13.1739	13.9606	12.8858	13.6986	13.3114	13.5625	12.2751	13.439	12.9667
RP_M288T623	13.3948	13.9453	14.3774	13.1297	13.5054	13.575	13.2734	14.0076	13.4059	13.9526	15.7181	15.4689	16.1618	16.279	16.1077	14.6173	15.8176	15.6002	14.3009	16.1694
RP_M540T863	17.4503	17.1798	17.7585	17.8844	16.789	18.3601	17.5562	17.5943	17.0854	17.6803	12.9193	12.8714	13.0771	12.6932	13.0015	12.1292	12.6467	14.097	12.6079	12.7559
RP_M576T891	14.5772	14.1276	13.8302	14.3265	14.7739	15.1269	13.0259	13.849	13.9324	14.1516	11.7642	11.6274	12.0512	12.1481	12.2033	11.2001	11.4027	13.1315	11.0824	11.7044
RP_M328T367	14.7165	14.2743	14.4878	14.016	14.3701	14.5266	14.4212	14.7648	14.7305	14.0527	15.7589	15.4287	15.9166	14.8833	15.9475	15.5931	15.4404	15.1372	15.0596	15.0628
RP_M557T903	15.3506	14.802	15.0345	15.3949	15.2732	15.7599	13.72	15.4879	14.9444	15.059	11.5936	13.1027	12.5749	12.686	13.0411	12.721	12.4176	13.5904	11.5422	11.56
RP_M140T57	20.3289	19.9968	19.5459	19.0776	19.241	19.4191	19.5788	19.7519	19.3023	19.5018	20.6284	20.5927	20.4549	20.3243	20.5548	20.4906	19.9586	20.4124	20.6428	20.7768
RP_M115T84	15.7379	15.8605	16.0304	16.1547	16.0406	15.1989	15.9899	15.6506	15.343	15.3062	13.6239	14.1272	13.8038	13.3484	13.2982	13.4859	12.5485	13.3494	12.3108	12.5287
RP_M171T206	16.3805	16.6722	16.4534	16.1689	15.8769	16.2818	16.8041	16.5715	16.2789	15.8649	15.2056	14.0136	14.6199	14.4775	14.4711	14.6607	14.6554	14.2424	13.9586	14.0678
RP_M100T140	18.7657	18.8805	18.6731	18.8559	18.7838	18.4349	19.2551	18.634	18.1898	18.462	17.1104	17.355	17.371	16.8186	16.7547	17.195	16.7318	17.508	17.0095	17.0491
RP_M244T235	14.0743	13.9711	14.2479	14.1011	15.0415	14.2537	14.1161	14.1209	14.4967	13.4993	15.6362	14.7133	15.1855	15.4675	15.8518	15.1721	15.2857	14.0875	15.0219	15.8978
RP_M339T366	13.6443	12.9632	12.5459	13.0687	12.6881	12.6714	14.2414	12.8968	13.0666	11.6462	14.2411	14.4407	14.5157	13.6861	14.1868	14.0942	14.3117	14.1108	14.0793	14.4168
RP_M328T366	17.0063	15.9706	14.96	15.9192	15.9801	16.8349	17.4034	16.2586	15.9141	15.4265	18.0936	17.8011	18.2047	17.192	17.0601	17.4847	17.4098	17.2448	17.8709	17.7049
RP_M840T885_1	14.617	14.2796	13.9836	15.0772	14.9639	14.7759	13.7341	14.3894	13.9634	13.8684	10.9077	11.6215	12.1408	11.7958	12.1707	11.6008	11.3482	12.8638	11.2084	11.0532
RP_M156T48	17.8195	17.6592	17.2826	17.38	19.6846	17.3676	17.4323	17.8822	17.005	16.8868	18.5584	18.5398	18.8701	18.3746	18.5228	18.3757	17.9677	18.019	18.3027	18.492
RP_M556T903	16.7298	16.4159	16.7863	17.1503	16.8869	17.2093	15.5429	16.9036	16.4292	16.5758	13.5251	14.5512	14.1434	14.4773	14.5975	14.2978	13.5497	15.3382	13.2207	13.3597
RP_M199T141	15.7417	15.9324	15.4471	15.2755	14.32	15.5028	15.766	15.5624	15.116	15.0408	14.2761	13.5958	13.8471	13.1256	13.968	13.857	12.9737	12.9635	12.1717	13.3184
RP_M234T391	14.0118	14.7172	14.3603	13.447	13.8877	14.0961	13.6496	14.0723	14.2636	13.6814	11.9316	12.0738	12.2642	12.0463	12.4852	11.5191	12.3646	11.3953	11.9116	12.1836
RP_M366T800	14.5935	14.796	15.9754	14.5186	14.7801	14.787	14.7747	14.4748	14.5542	14.9984	16.3872	16.5607	17.0837	17.217	16.1544	15.4542	16.0207	16.1182	16.1593	16.5602
RP_M265T157	13.7768	14.3862	14.0188	13.5482	13.1962	13.8634	13.7339	13.7654	13.8782	13.5509	12.491	12.2838	12.4595	12.2676	12.6375	11.6166	12.0069	11.1858	11.922	12.0587
RP_M162T71	15.8302	15.9238	16.1086	15.2945	16.9432	16.4145	16.3799	16.1528	15.8128	15.9936	16.891	16.6029	16.9185	17.2855	18.082	16.7188	17.086	16.4808	16.7797	16.0107
RP_M545T900	18.2195	17.696	18.08	18.5341	18.624	17.8811	16.7954	18.4687	17.8534	18.1857	14.9915	16.1145	15.7059	15.8827	15.5726	15.5579	15.2392	16.5185	14.8748	14.5833
RP_M506T366	15.3923	14.708	13.7002	14.2793	15.6057	14.4319	15.265	14.7085	14.6659	12.2517	15.9619	15.7376	15.8155	15.1738	15.4703	15.7728	15.5002	15.3981	15.7453	15.7288
RP_M291T885_1	17.0757	17.3755	16.4677	16.9305	17.6698	17.6232	16.0631	16.9026	17.8	16.6941	15.0845	14.8963	15.2951	15.7422	15.884	15.1076	15.2101	15.6811	14.6421	14.6239
RP_M304T447	12.6103	12.3243	12.3304	12.0348	13.1905	12.5534	12.3317	12.3912	11.9774	12.1517	13.3414	13.3262	13.5227	14.251	13.3198	12.5234	13.8656	12.8553	13.2904	14.0703
RP_M332T656	12.6614	12.1973	12.5188	12.1891	13.5578	12.4019	12.4159	12.4682	11.9778	12.1479	13.9216	14.1975	14.5428	14.6053	14.0901	13.1013	13.0999	13.7312	13.3222	14.3349
RP_M369T117	13.3387	12.8381	13.4296	12.2731	12.4242	12.902	12.3485	12.5557	13.0219	13.165	13.8667	13.3394	13.4064	14.1244	14.2112	13.247	13.643	12.8327	13.4625	13.4371
RP_M845T885	13.8811	14.0222	12.7252	13.4456	13.0601	14.569	12.8171	13.6813	13.3352	13.7137	10.3203	10.0658	11.0612	11.1891	11.3114	10.9106	10.248	10.8932	10.2431	10.252
RP_M192T95	15.8343	15.6839	16.2977	16.5024	16.8062	16.027	16.2329	15.8755	15.6475	15.7884	17.3268	17.3425	17.4882	16.8662	16.9685	17.6268	16.7626	16.9975	17.387	17.2094
RP_M221T141	14.4634	14.7584	14.0718	14.4716	14.1331	14.7618	14.8967	14.6425	14.377	14.6145	12.5567	13.0244	12.5623	13.0957	13.53	12.758	12.9385	12.6337	12.8924	13.1817
RP_M543T389	19.0956	19.0408	18.8685	18.8544	18.1109	19.1057	19.3131	18.7173	19.1661	18.8469	20.1688	20.3176	20.388	19.3254	19.4876	19.8837	20.3531	19.7104	20.2648	20.5237
RP_M200T813	15.8747	15.9223	15.7695	15.5604	15.0442	16.6845	15.7349	15.8806	15.6499	16.1134	12.775	12.9921	15.9176	13.4926	13.8184	12.8407	13.4601	12.9803	12.9411	13.5404
RP_M140T49	20.3779	19.5897	19.4008	19.5537	20.9883	19.3033	19.1751	19.2681	19.0795	19.2182	20.0046	20.4168	20.4498	20.2009	20.358	20.4019	19.8387	20.0891	20.3419	20.6204
RP_M542T901	18.5192	18.0998	18.556	18.961	19.0555	18.831	17.2563	18.7648	18.2398	18.3984	16.164	17.0802	16.6046	16.7342	16.7375	16.4118	16.2999	17.3658	15.8111	15.9475
RP_M217T184	16.2684	16.1005	15.8728	16.0836	16.2902	16.1852	16.4197	15.9991	15.736	15.9106	14.9503	14.9176	15.3745	14.5886	15.1051	14.8874	14.6898	14.6304	14.9527	14.9717
RP_M684T584	12.4068	13.7812	14.2955	14.3641	12.3215	13.3055	13.8413	14.1917	13.7152	13.8056	16.4758	15.6429	14.6926	15.5494	16.0452	16.2677	15.7241	15.4688	15.4737	15.841
RP_M221T124	15.5667	16.0944	16.1435	15.3027	15.06	15.8754	15.9721	16.0635	15.7223	15.6117	14.7306	13.9249	13.9664	14.0447	14.136	14.0213	14.0827	13.6876	13.2166	13.5387
RP_M133T95	18.1201	18.4582	18.6717	17.9092	18.0598	18.7866	19.0827	18.4832	18.3573	18.3731	19.683	18.1845	19.5815	19.8939	19.8862	19.3776	19.7395	18.3534	19.7181	19.6739
RP_M683T584	13.0462	14.1784	14.9623	14.521	13.1027	13.8889	14.5021	14.5617	14.3001	14.319	16.9395	16.0968	15.0435	15.9424	16.3002	16.648	16.4362	15.9548	15.905	16.2951
RP_M578T903	14.1941	13.994	13.8719	14.3315	14.4936	14.407	12.1397	13.9904	13.7729	13.9064	11.8179	12.1986	12.2866	12.3856	12.5835	11.9555	11.4015	12.8241	11.074	11.4589
RP_M540T204	16.1317	15.4894	16.407	16.5071	15.1994	16.3829	16.4727	16.5409	16.3727	16.9866	11.5844	10.6141	11.4278	11.5863	10.2987	11.2072	10.7215	11.5226	12.0461	10.8141
RP_M544T389	17.3746	17.2871	17.155	17.1084	16.0261	17.3794	17.675	17.0728	17.4786	17.1392	18.5391	18.582	18.6196	17.6053	17.8099	18.1813	18.6134	17.9191	18.5081	18.8358
RP_M556T893	14.6091	14.0776	14.397	14.4677	15.1076	15.159	13.1881	14.9266	14.2334	14.2349	12.3311	12.5589	13.0203	13.4639	13.1919	12.9208	12.5794	13.0053	11.803	12.2769
RP_M170T138	15.3961	15.7169	15.3494	15.1379	14.7583	15.2384	15.2226	15.196	14.9466	14.94	14.6169	14.1326	14.1694	13.9203	13.9111	13.9705	13.6386	13.6148	13.5324	13.5222
RP_M86T95	17.1564	17.0529	17.0982	16.5296	16.113	17.4606	18.0457	17.6057	16.6065	17.1452	18.5139	18.0001	18.5068	18.6227	18.5128	17.3879	18.6691	16.8352	18.5323	18.6982
RP_M684T585	12.1431	12.9347	13.2404	13.1113	12.3161	12.8123	12.6747	12.9505	12.8691	12.4691	15.0248	14.4712	13.6425	13.9706	14.77	14.8144	14.727	14.1675	13.8024	14.5212
RP_M495T905	17.121	16.9056	16.9335	17.2954	17.4433	17.1615	15.8035	17.089	16.978	17.0931	15.3183	15.8484	15.47	15.6217	16.0332	15.7912	15.5325	16.0849	14.7838	14.3991
RP_M101T141	15.2191	15.2473	14.8294	15.081	14.678	14.9564	15.5378	14.8734	14.3643	14.3012	12.8755	12.9085	13.0397	12.7941	12.9059	12.7313	12.5153	12.5748	12.8244	13.0868
RP_M543T885_2	13.147	13.6407	12.0751	13.1233	13.7332	14.0502	12.6352	13.2607	13.6602	12.1396	11.4965	11.2705	11.4781	11.9137	11.9952	11.1432	11.4277	11.6943	10.6553	11.1477
RP_M274T252	13.6444	13.7162	13.8098	12.6642	12.7754	13.6383	14.3084	13.6954	13.8857	12.4777	14.3326	14.9665	14.9219	14.8393	15.4025	14.6701	14.0896	13.3563	14.1408	14.7223
RP_M250T199	13.0104	12.5806	12.4469	11.0452	11.6652	12.8917	12.8898	12.9263	13.0235	12.4041	11.4454	10.6072	11.227	11.5331	11.363	10.8451	11.2816	9.4894	10.5939	10.7965
RP_M566T900	16.3088	15.8611	15.8257	16.8209	16.9771	16.4717	14.5497	16.4304	16.008	16.1895	13.444	14.3892	14.051	13.9237	13.847	13.4016	13.4404	14.9127	12.8906	13.1596
RP_M283T217	13.3177	14.1019	13.4973	12.9259	13.1771	14.189	13.1787	13.2287	13.8761	13.8014	15.434	13.8275	14.8408	15.1596	15.5082	14.6663	15.0577	12.9534	15.0156	15.368
RP_M538T862	14.8632	15.2912	15.3954	15.257	14.4872	16.3981	15.5173	15.7899	15.0152	15.6123	12.1751	11.9857	12.6426	12.9105	13.2391	12.9486	12.7205	13.4116	12.014	12.2173
RP_M185T322	15.5334	15.1931	14.7272	14.4303	14.2025	14.1743	14.3626	15.0635	14.3348	14.5556	12.5901	12.2405	12.8595	12.8332	13.2754	12.2143	12.6596	12.1513	12.0524	12.7997
RP_M122T141	19.1859	19.259	19.2237	18.1491	18.6786	18.9092	19.5125	19.0009	18.8884	18.8365	17.7376	17.5481	17.6113	17.3448	17.2554	17.6662	17.2245	17.5932	17.3614	17.465
RP_M482T901	16.0988	16.1665	16.147	16.1009	16.2455	16.2836	14.6144	16.1705	15.671	16.1829	14.0607	14.7301	14.159	14.9378	14.5609	14.5845	14.16	14.6453	13.5039	13.7418
RP_M227T279	14.7022	14.3871	14.0364	13.0407	13.0499	14.0647	14.328	14.261	14.3777	13.2371	11.8671	11.423	12.3438	12.3698	12.3342	11.4226	11.8761	10.9682	11.559	12.1078
RP_M374T519	12.0974	12.8358	12.0739	12.1952	12.968	12.177	12.1086	12.2439	12.0691	12.4022	12.5858	13.7699	14.3675	14.5023	13.812	13.3211	13.5184	13.1713	12.9118	13.3884
RP_M562T864	14.9328	14.8952	15.3928	15.1782	14.1751	16.2585	14.8628	15.2734	14.6875	15.0711	11.6512	11.5558	11.9258	11.7843	12.2515	11.877	11.7802	12.0529	11.6333	12.0919
RP_M566T389	15.0366	15.143	14.8661	14.2471	13.2674	15.1084	15.3286	14.6791	15.391	14.8788	16.2272	16.1437	16.1123	15.4791	15.7815	15.8406	16.5057	15.1922	16.1156	16.675
RP_M239T779	14.2998	14.3408	14.0277	14.13	14.9567	14.1986	14.0731	14.0291	13.7846	13.4574	15.0401	15.1699	14.295	16.2335	16.0084	14.4775	15.7258	14.5596	14.9432	15.5269
RP_M541T204	14.2174	13.5987	14.6483	14.7527	13.1728	14.2827	14.609	14.4024	14.4809	14.987	8.88142	9.38238	9.57645	10.2206	9.47986	9.52882	9.76805	9.76873	9.83394	8.73451
RP_M115T155	14.545	14.734	14.6243	14.2966	14.2475	14.4446	14.8911	14.6787	13.9009	14.211	13.2273	12.7872	13.1662	13.1045	13.0139	13.0448	12.4664	12.2029	12.7807	13.0252
RP_M104T62	17.5392	18.0592	17.446	17.1518	17.6684	18.2058	18.2087	18.2272	18.2023	17.3114	15.8753	15.9318	16.1396	16.6762	16.5331	16.3983	16.4098	16.3755	16.6571	15.6993
RP_M393T95	17.6696	18.0989	17.1594	16.3541	15.67	17.7432	17.718	17.1108	17.3515	17.1045	15.5078	15.1335	14.7987	15.2022	14.6547	14.7206	14.4121	15.1213	14.866	15.027
RP_M474T849	15.8158	15.544	15.6904	16.6567	16.3511	15.9553	16.564	15.6147	16.4544	15.643	12.6663	13.6865	13.2926	13.2877	13.5212	13.1638	13.3233	13.9634	13.4405	13.321
RP_M194T344	16.5998	16.6687	16.2982	16.3184	15.9575	17.1665	16.9673	17.3476	16.8128	17.2065	13.5627	14.8433	14.366	14.2292	14.6914	14.4558	13.8916	14.6472	14.5869	14.2706
RP_M539T862	13.835	13.4239	14.0059	13.8977	13.9587	14.4392	13.4732	14.3457	13.4795	13.5854	12.241	12.0679	12.2061	12.4325	12.7416	11.6776	12.0445	12.5543	11.528	12.183
RP_M545T389	15.0086	14.9083	14.757	14.2347	13.9528	15.2631	15.4064	14.6451	15.2593	14.7566	16.2567	16.2138	16.2615	15.2612	15.6145	15.6916	16.4175	15.4664	16.0012	16.5679
RP_M340T367	12.0346	11.0176	10.7326	10.9718	10.7823	11.2088	12.2707	10.8278	11.0612	9.88538	12.2951	12.0581	12.6668	11.6178	12.6016	11.8562	12.583	10.9958	12.2957	12.3779
RP_M494T905	18.9271	18.734	18.8186	19.0742	19.0696	19.0155	17.5247	18.9111	18.5759	18.9281	17.1998	17.7843	17.3623	17.5836	17.6354	17.4403	17.1997	17.9135	16.8659	16.2422
RP_M543T885_1	16.8287	16.5257	15.6377	15.6639	16.0674	15.8877	15.7321	16.768	15.2265	15.2326	13.2387	13.2446	13.3445	12.4867	13.8936	13.5319	13.1329	14.1024	11.719	12.3528
RP_M147T44	15.5832	15.6913	15.5149	15.3081	16.1574	15.5511	15.2516	15.5499	15.5682	15.6601	15.5938	15.8129	15.5439	16.3797	16.6184	15.7636	15.8697	15.514	15.9775	15.972
RP_M566T885	16.8001	16.6439	16.5536	16.917	17.5458	16.7952	16.4011	16.7834	16.7112	16.5205	14.5079	15.122	15.1204	15.4352	15.3654	14.79	14.5271	16.4667	13.8982	14.1843
RP_M841T885_2	14.3372	13.7665	14.0645	14.388	15.6548	14.5041	13.0407	13.9786	13.9163	13.7239	12.6014	12.401	13.374	13.3259	12.8349	12.7194	12.4796	13.2364	12.4752	12.6657
RP_M152T46	15.2733	16.2273	16.3995	16.4309	16.6528	16.0607	15.0692	15.8949	14.9613	15.0627	16.0126	16.397	16.7054	16.6277	17.338	16.5821	16.8158	16.34	16.3091	16.5943
RP_M181T124	14.3211	14.1236	14.2621	14.0834	14.3033	13.8406	14.5664	14.226	14.065	13.7617	13.4496	12.9143	12.9922	12.9053	13.1466	12.8833	12.6827	12.4839	12.6146	12.8201
RP_M583T503	14.7484	15.4103	15.5237	15.4381	14.4492	15.4451	15.6672	15.4968	15.9698	15.8452	16.7557	16.3529	16.4639	16.0359	15.9422	16.6682	16.4087	16.4353	16.8151	16.6945
RP_M517T862	15.4729	15.7262	16.4359	16.5519	15.7049	16.905	16.2091	16.3106	15.4745	16.0804	13.029	13.4323	13.4901	13.5671	13.5055	13.6243	13.388	14.3989	13.2048	13.0696
RP_M555T910	12.1528	12.4453	11.9501	12.6907	13.1665	12.5355	11.127	12.1442	12.1724	11.7201	13.9808	14.6737	15.0566	15.0987	14.9077	14.7043	14.1291	14.7882	14.0944	12.7071
RP_M154T89	15.2494	15.399	15.8922	14.9434	14.9013	16.0486	16.2778	15.8466	15.5894	15.8828	17.2181	16.8421	16.9326	17.2405	17.1489	16.8371	17.1321	17.6977	17.1409	17.2716
RP_M195T343	13.9163	13.775	12.8111	13.1486	12.3558	14.2324	13.9102	14.3679	14.0906	13.9906	10.5447	12.0985	11.1103	11.6871	12.3551	11.3878	11.2195	11.5373	11.841	10.9393
RP_M506T901	16.044	15.8758	15.534	15.6193	15.5967	15.6989	14.0413	15.3654	15.2388	15.9821	13.2343	13.9322	14.116	14.1012	14.2744	13.8082	12.9149	14.271	12.8278	12.9363
RP_M530T888	15.2847	14.7715	15.0696	15.4178	15.3525	15.6495	13.9212	15.1085	14.5829	15.0104	12.5508	13.1461	13.0024	13.4798	13.1682	13.023	12.6084	14.421	12.3515	12.4666
RP_M524T875	13.7847	13.5995	13.821	14.4358	14.5812	14.6057	13.4202	14.3447	13.3548	13.925	11.9437	12.6229	13.1845	12.3143	11.8014	11.81	11.6711	12.794	11.9788	12.0619
RP_M224T174	13.539	13.5985	13.3127	12.3328	12.1317	13.8703	13.395	12.6736	14.2837	13.2542	11.4973	10.9312	10.962	12.3129	12.3188	11.4192	11.7046	10.7622	10.8473	10.6841
RP_M283T235	14.3343	15.2558	15.5671	14.258	14.036	15.8775	14.5783	14.9139	15.545	15.0046	16.6014	15.0427	16.0823	16.6123	16.8491	16.0666	16.2989	14.2582	16.1213	16.616
RP_M582T389	13.3078	12.8075	12.7244	12.5169	11.921	13.4765	12.9163	12.7263	12.7327	12.5512	14.155	13.6608	13.9663	13.5521	13.7893	13.5929	13.9446	12.8997	14.0293	14.649
RP_M409T349_1	14.5926	15.0829	14.9007	14.9387	14.692	14.2106	15.2297	14.6146	15.8206	14.3756	16.4348	16.9465	16.5497	15.4874	15.8913	16.6487	16.516	16.3848	16.5138	17.1651
RP_M565T389	17.0252	16.9729	16.6606	16.3539	14.9418	17.0175	17.2063	16.5601	17.1337	16.8032	18.2132	17.9501	17.8975	17.2893	17.3384	17.6555	18.3033	17.1281	18.0281	18.4851
RP_M466T903	15.8867	15.3261	15.2826	16.0833	15.9257	15.5712	14.322	15.1386	15.9919	15.2933	13.4126	13.9572	13.8923	13.5966	14.2811	13.7213	13.576	14.2153	13.3786	12.8956
RP_M400T670	16.6227	16.5755	16.9973	15.7815	15.5098	16.6926	16.5208	16.9065	16.2367	17.136	17.1241	17.7849	17.3907	17.4728	18.0253	16.9291	17.2954	16.7601	17.5727	17.3791
RP_M455T711	11.5746	12.1433	12.164	11.6038	10.7035	12.0238	11.3128	11.6412	11.331	12.2638	12.7988	12.3717	12.3149	12.9412	12.4661	12.6877	13.3712	11.7211	12.2418	12.3236
RP_M648T564	13.2326	13.323	13.0272	13.65	14.056	13.039	12.6742	13.2107	13.1386	12.8825	13.6722	13.7194	13.5325	13.6902	13.7946	13.7992	13.7339	13.3666	13.6717	13.8643
RP_M656T463_2	12.1399	12.2807	11.3808	11.6334	11.666	11.4922	12.2924	11.485	12.2591	10.988	14.0761	14.2358	14.0416	12.2455	13.0839	13.406	14.3125	13.0227	13.9747	14.5234
RP_M368T844	15.2068	15.6497	16.2495	14.9299	15.0484	15.6345	15.6998	16.0094	15.4878	15.9021	17.2669	16.7599	18.2145	18.1703	17.5834	16.2202	17.1199	16.3844	16.9505	18.005
RP_M450T406	15.146	15.5868	14.7782	13.91	13.5431	15.2703	15.3244	14.7666	15.2643	15.1605	12.8488	13.5331	13.33	12.7983	13.1235	13.1016	13.4844	13.4711	13.211	13.3976
RP_M567T389	14.3159	14.5352	14.6074	14.4954	13.5848	14.4524	14.8747	14.4574	14.4468	14.2895	15.8155	15.8673	15.9281	14.919	14.8818	15.3325	16.0283	14.9969	15.7532	16.2031
RP_M132T89	19.2289	19.2772	19.668	19.4959	19.1149	20.0662	20.1676	19.4623	19.389	19.4535	20.9026	21.1518	21.2695	21.2183	21.0775	21.1051	21.3522	15.5143	21.2489	21.3741
RP_M158T221	13.8131	14.1675	13.5418	11.4535	12.851	14.1901	14.0908	13.412	13.6383	13.5763	11.9246	11.0933	11.5161	12.1455	12.4696	11.3877	11.8027	10.6351	11.5797	11.6154
RP_M374T809	15.4359	15.2781	15.6601	13.4111	14.6317	14.8449	13.4121	14.8798	14.1802	15.7482	15.3706	16.0724	16.1057	16.472	15.8851	15.3701	16.329	15.4235	15.9628	15.7545
RP_M235T219	13.8873	14.9191	14.1135	13.6373	14.1116	14.5028	14.5408	14.5372	14.0456	13.767	13.0685	12.5146	12.8657	12.7694	12.9653	12.6774	13.1144	12.246	12.789	13.1717
RP_M859T908	13.6559	13.59	12.7345	13.4173	14.2109	13.5382	11.7048	13.2753	13.0696	12.7342	12.1565	11.9805	12.2986	12.5733	12.3048	11.3514	11.6318	11.8026	11.3697	11.9482
RP_M566T909	17.6428	17.3552	18.1927	17.6716	18.8408	17.0629	16.3039	17.198	17.2584	17.0703	15.8764	16.3381	15.5959	16.2102	15.9356	15.4466	15.3382	16.424	15.5143	14.7917
RP_M188T581	14.5331	14.9196	14.3165	13.951	14.1199	13.8883	14.495	14.8854	13.5522	14.9453	12.0636	12.1554	12.3505	12.3254	12.5947	11.629	12.1284	11.5179	11.7898	12.0301
RP_M104T49	19.4516	18.4483	18.2932	18.1984	20.2196	18.4534	18.5618	18.4638	18.5793	18.1108	17.8864	18.2835	17.2235	18.5467	17.0612	16.6841	17.0755	17.4782	16.9847	16.2666
RP_M544T885_1	13.4529	14.1827	11.7423	14.3308	14.58	14.4666	13.7797	14.3642	14.0016	12.9051	11.0332	11.6963	11.9747	12.0368	12.2667	11.5261	11.5772	12.2928	11.3358	11.3279
RP_M257T55	15.97	14.5011	14.4078	13.8965	13.2432	13.726	14.4509	14.4598	13.7066	14.1137	17.4114	16.6792	15.667	16.3532	16.7786	16.7235	14.9247	16.4477	16.2805	17.037
RP_M241T339	13.3327	13.8193	13.3985	12.258	12.7991	13.6298	13.8968	13.6028	12.6382	12.9456	11.6419	10.8328	11.8567	12.0866	11.8199	11.0591	11.3838	10.3667	11.3427	11.4991
RP_M223T125	17.9909	17.7817	18.0344	17.6776	17.1262	18.1601	18.2751	17.9252	17.5099	18.2002	16.2319	17.0321	16.4939	16.5028	16.6818	16.4067	16.8303	16.4501	16.5067	16.4837
RP_M417T96	13.51	14.4045	13.382	12.176	12.171	13.8256	13.9367	13.3099	13.5858	13.4649	11.6934	11.7274	11.5063	12.1666	11.6162	11.145	11.5715	11.0313	11.8387	11.8559
RP_M540T910	13.2335	12.769	12.8994	13.2587	13.6122	13.4176	12.0563	13.1248	12.4637	12.5778	14.7116	15.5223	15.9313	15.5706	15.2722	15.4161	14.5195	15.4394	14.8912	13.7407
RP_M368T117	16.1323	16.0917	16.3417	15.6166	14.5326	15.8251	15.9546	16.3159	15.7702	16.121	16.7767	16.52	16.5555	16.6654	16.9282	16.4707	16.6535	16.3569	16.3494	16.3057
RP_M381T354	10.8881	11.6881	11.9653	12.1767	10.8748	11.9478	11.6808	11.4042	12.9864	11.4433	14.0348	14.8036	14.2198	12.855	13.1821	14.6947	15.0432	13.9817	14.7511	15.103
RP_M122T63	12.0377	11.9706	12.3216	11.8668	12.5731	12.1387	11.5198	12.2546	11.546	12.2725	12.09	13.3699	13.0537	13.8946	12.9584	12.9933	13.0707	12.1237	13.1299	13.1741
RP_M268T366	13.476	12.3643	12.0835	12.5616	12.3196	13.5281	13.8909	12.74	13.393	11.1116	13.8675	14.0708	14.4724	13.2132	13.5883	14.1659	14.1142	13.6648	13.7639	13.7493
RP_M204T85	18.515	18.3451	18.6497	18.4012	17.9974	18.625	18.7444	18.2325	18.2917	18.2903	19.4197	19.9932	20.4038	19.3661	19.7356	19.1567	19.6663	18.2355	19.2595	19.9638
RP_M452T885	17.2998	16.8881	16.6361	16.8775	17.4402	17.2149	17.0351	16.5951	17.8216	16.7507	15.2002	16.1855	15.8415	15.719	16.1052	15.9039	15.6845	16.5039	15.3239	15.0848
RP_M367T117	18.3334	18.3931	18.6507	18.0086	17.4781	18.0863	18.441	18.6113	17.952	18.3808	19.0636	18.9736	18.8264	18.9463	19.0811	18.8691	19.0035	18.7194	18.8429	18.6563
RP_M544T909	21.4517	20.9196	21.1875	14.486	21.9992	21.3611	20.2197	20.9962	20.8849	21.0004	18.7524	19.5424	19.1523	19.3818	18.7601	18.9342	18.6076	19.7892	18.6916	17.963
RP_M581T389	14.9807	14.8893	14.7109	14.2139	13.7861	15.2473	15.1075	14.6166	14.9541	14.8248	16.2623	15.7339	15.7648	14.8256	15.8458	15.605	16.3765	14.7145	15.9463	16.3052
RP_M255T727	14.179	14.0607	13.1243	14.0375	15.1874	14.172	13.1655	13.8982	12.5219	13.9184	13.9197	14.7821	14.1335	15.4066	15.6224	14.1271	14.8052	13.8313	14.2709	14.7785
RP_M432T447	13.5166	13.7271	13.0856	12.875	13.6448	13.2402	13.6147	13.2553	12.9262	13.2419	14.3671	14.6999	14.5342	14.5633	16.0836	14.4134	14.0249	13.046	14.3608	14.5988
RP_M589T893	14.7492	13.6888	14.1166	14.6342	14.3567	14.8696	13.1792	14.5136	14.6098	12.7307	11.5538	11.7817	12.0387	12.643	12.5636	11.0404	11.4005	13.4238	10.7464	11.3957
RP_M490T839	14.6194	14.4355	15.0734	15.4175	14.9573	15.721	15.4208	15.4126	14.4892	15.2519	12.9964	13.4474	13.3324	13.2795	13.5541	13.2347	13.4846	12.8788	13.1654	13.2775
RP_M325T250	10.2436	10.3168	11.4567	9.6788	8.73168	9.20307	10.277	10.6256	10.6308	10.3956	12.6127	12.2509	12.4318	12.0358	11.8305	12.9286	13.7773	11.0269	11.3232	12.5792
RP_M348T427	15.2474	15.301	14.6678	15.0073	14.8168	14.4918	16.2609	15.5913	15.9697	13.1716	16.3965	17.3121	16.4587	15.6176	16.5196	16.878	16.7988	16.1286	16.9908	17.2727
RP_M567T909	15.7107	15.5189	15.3816	16.2662	17.0038	15.6418	14.566	15.4412	15.6753	15.1827	14.1463	14.8081	14.1125	14.5836	14.3668	13.1887	14.1505	14.7738	13.7174	13.3008
RP_M703T452	16.1035	16.6825	15.325	15.0372	14.247	16.1646	16.2992	15.5295	15.5438	15.7904	13.9528	13.821	12.9005	13.8649	13.6927	13.9373	14.0853	13.8499	13.9724	13.7883
RP_M284T389_1	13.3077	13.2782	12.7462	12.3648	12.0144	13.1583	13.3738	13.0378	13.3372	12.5916	14.4422	14.2142	14.2452	13.0017	13.3879	13.7313	14.3347	13.5397	14.1075	14.6169
RP_M234T243	14.192	14.5992	14.8783	14.3726	13.7908	14.7949	14.5029	14.6638	13.9594	14.362	12.9323	12.9154	12.845	13.7402	13.0006	12.9431	13.0188	12.6023	12.5471	13.2529
RP_M409T349_2	13.5813	13.9085	13.7964	13.7165	13.8953	13.4758	13.9435	13.3159	14.5511	13.3555	15.2814	15.7105	15.2222	14.0497	14.6783	15.4411	15.3213	15.1717	15.3695	15.8346
RP_M655T531	12.1099	12.7585	12.1825	13.1635	11.9979	12.9527	12.335	12.3295	12.9588	12.4695	13.4914	13.7135	13.2303	13.3884	13.5393	13.9023	13.2546	13.4422	13.8604	13.9055
RP_M561T515	15.6393	15.7625	14.6976	13.6584	13.2988	15.5576	15.3492	14.8666	15.0491	15.178	13.3133	12.914	12.7993	13.9074	13.3861	13.1879	12.8366	13.0797	12.9152	12.7585
RP_M286T538	13.7975	12.8995	13.3777	12.8662	13.2862	12.2411	12.6549	12.9039	12.3207	13.0595	14.519	14.6711	15.305	14.94	13.8748	13.3484	13.7281	14.6998	14.8391	14.5904
RP_M292T795	13.4865	13.8298	13.3346	13.3517	13.8553	13.4732	13.3623	12.7383	13.4318	12.7368	14.0174	14.0611	13.7078	14.0225	14.6207	13.2587	14.1759	12.8833	13.6408	13.2046
RP_M295T277	17.2226	17.7417	16.8365	15.9267	15.864	17.6602	17.7607	16.5099	16.9881	16.9245	14.5846	15.073	14.8009	15.0036	14.7463	14.3348	14.9071	15.445	14.8811	14.6825
RP_M507T367	13.7533	12.2644	11.8393	11.7386	13.5778	12.8434	13.2069	12.6285	12.3287	11.3658	13.2921	13.9331	14.2515	13.5903	13.6717	13.2822	13.3802	13.3804	13.6574	12.8656
RP_M210T345	15.0401	15.4046	14.8133	15.3296	14.1939	15.6859	15.3482	15.7299	15.659	15.3823	13.9433	14.1498	13.7378	13.8066	14.2674	14.6789	13.4571	13.7609	13.6643	13.9915
RP_M482T907	17.4714	17.5127	17.4139	17.5837	18.0341	17.2574	16.2088	17.3457	17.2311	17.2788	16.3944	17.0598	16.2277	16.6122	16.7267	16.395	16.2423	16.0886	15.7727	15.5812
RP_M543T901	17.9766	17.7689	18.1289	17.2946	17.2633	18.6864	16.9204	18.2365	19.0767	18.1618	15.1058	15.8367	15.3098	15.5756	15.7056	15.3882	15.0593	16.6334	14.6921	14.8742
RP_M482T896	15.8233	15.2705	15.7011	15.6783	15.5724	15.8682	14.2737	15.8933	15.6139	15.5339	13.5812	14.5585	14.0033	14.3215	14.0536	13.7639	13.3839	14.9183	13.0588	14.0604
RP_M601T537	15.0234	12.3479	13.7012	13.4169	13.3286	13.9659	14.7656	14.4501	14.8473	13.8767	16.8935	16.2533	16.3237	14.8713	14.3496	17.1204	17.0379	16.3361	16.6003	17.3113
RP_M200T124	13.559	13.9308	13.7148	12.9214	13.1738	13.1651	13.9175	13.8029	13.3372	13.1603	12.7759	11.71	12.0945	12.4442	13.3874	12.0635	12.2081	10.9121	11.5454	12.0031
RP_M292T389	12.1844	12.5954	12.0178	11.4588	10.7306	12.3999	12.4533	11.8713	12.4171	12.2141	13.5768	12.9965	13.3136	12.6759	13.0429	12.5795	13.547	11.7732	12.9146	13.8183
RP_M403T717	15.2558	12.4607	15.1982	14.6299	14.2247	15.3137	14.5632	15.4454	14.8881	15.4525	15.2442	16.0923	16.0129	15.8375	17.2579	15.3183	15.8442	15.4322	15.6433	15.7287
RP_M582T910	15.4004	14.8727	14.8047	15.6445	16.4987	14.8929	13.9924	14.9647	14.8178	14.7986	13.3782	14.1942	13.7431	13.9592	13.7229	13.4048	13.1573	13.9564	12.8971	12.7427
RP_M460T174	15.7586	15.7401	14.8056	14.9248	14.0051	14.9303	16.3032	14.6083	16.2956	14.1446	16.0319	16.7187	16.1883	15.6523	16.322	16.764	16.7226	15.8483	16.6896	16.5881
RP_M839T885	13.0478	12.581	12.4129	12.3142	13.0441	12.4304	10.5768	11.6676	13.4045	12.0013	10.1918	10.502	10.5786	10.5852	11.5529	10.2613	10.4531	9.83173	9.57278	9.8296
RP_M257T49	15.8514	14.7421	14.3745	14.8889	17.9053	13.5294	13.3477	14.3151	13.4583	13.8937	15.9617	16.3713	16.1261	16.0356	16.8986	16.5872	15.0043	16.0458	16.1803	16.571
RP_M432T287	12.9386	12.7246	12.7005	12.2679	12.3924	11.8897	13.5453	12.5438	13.1714	11.1237	14.5184	14.0022	13.9278	12.9069	13.634	14.3673	14.8869	13.5657	14.4327	15.1169
RP_M578T890	13.6088	13.1923	12.9718	13.4502	13.893	13.6747	11.9917	13.5513	13.3662	13.2818	11.3043	12.2607	12.3564	12.4384	12.7158	11.4677	11.8913	12.2551	10.9478	11.8851
RP_M583T504	14.5353	15.1666	14.9085	15.018	13.8438	14.8337	15.2811	14.8544	15.6501	15.3985	16.4607	15.927	15.6541	15.5315	15.462	16.3227	16.16	16.0334	16.4201	16.1537
RP_M554T910	12.3099	12.4135	12.6492	12.5353	12.6992	12.9088	11.1069	12.2395	12.6362	12.13	15.4819	16.0565	12.9493	16.5523	16.5977	16.5065	15.9294	16.286	15.7595	14.269
RP_M349T427	13.0718	12.8173	11.8062	12.2823	12.2472	11.9368	13.5445	13.1534	13.026	11.3929	13.5528	14.5282	13.754	13.1463	13.6715	14.0643	14.0563	13.4312	14.367	14.4566
RP_M239T228	12.9787	13.3438	12.3876	12.1978	11.0757	11.4515	13.4093	12.6817	12.3997	10.6082	14.3813	14.6371	14.6147	12.7964	12.5235	14.4196	14.5861	14.1876	13.9641	13.9335
RP_M750T621_1	14.9246	14.5781	13.5083	13.7115	13.5715	12.9056	14.6854	13.9077	15.8624	12.3824	16.4395	16.5356	15.7001	14.5898	15.9065	16.0237	15.7147	15.236	15.8105	16.6935
RP_M201T698	13.8184	14.2144	14.4007	14.1949	15.4808	14.1888	14.4175	14.1381	14.0765	14.3229	15.1658	15.2977	14.6328	15.9231	16.2327	14.8743	16.0714	13.1077	15.6467	15.8235
RP_M655T530	11.8604	12.2082	12.3938	13.6176	11.7197	12.7725	11.8667	12.6205	13.1357	13.2013	13.8211	14.0721	13.5063	12.9433	14.01	14.4196	13.8249	13.8111	14.155	14.4589
RP_M332T913	13.1369	13.5708	12.5287	12.3088	13.3069	13.595	12.4416	13.2854	13.4407	12.4584	12.0523	11.0187	12.0823	13.0477	13.2695	11.9402	12.8494	10.6984	12.0814	11.0426
RP_M851T703_2	12.0668	12.3648	11.8478	11.3178	10.9328	11.2966	11.8305	11.8555	12.1409	11.3418	13.3902	12.9475	14.1508	12.3482	12.4648	13.5975	14.437	12.7634	14.2818	14.1254
RP_M516T905	16.1096	15.8671	15.8354	16.1525	16.2301	16.1902	14.4273	15.9528	16.0561	15.6598	13.799	15.0237	14.4579	15.3478	15.6376	14.5189	14.9765	14.8911	13.8554	13.6306
RP_M341T174	14.0284	13.2985	12.5791	12.9703	12.3861	13.4154	14.5727	13.6569	14.3708	12.2131	14.3887	14.8833	14.5424	13.8207	14.672	15.0172	14.7452	13.8276	14.8912	14.7307
RP_M205T141	15.5274	15.6941	16.1102	16.6201	16.0515	15.3663	16.4	15.8343	15.202	15.6292	13.2031	13.778	13.7414	13.0339	13.1862	14.035	13.0805	14.4605	13.1374	12.966
RP_M197T174	12.2833	12.5725	11.3011	11.2424	10.8975	11.8407	12.7756	12.0815	12.552	11.3672	12.6083	13.2793	13.2253	12.544	13.4444	13.5369	12.8095	12.3972	13.3462	13.1244
RP_M154T102	14.4965	14.6422	13.2885	13.316	14.1392	14.533	15.551	14.5608	14.1666	14.324	16.0271	14.6131	15.3764	16.427	16.8256	15.2856	16.2434	12.7956	16.1634	15.7144
RP_M656T463_1	12.3375	12.1848	11.6286	12.1311	12.0948	11.3385	12.621	11.3598	12.6839	11.0226	14.4276	14.2934	14.3896	12.546	13.0619	13.3065	14.7339	13.9876	14.6361	15.2621
RP_M231T244	16.5913	15.2263	15.1291	15.7502	15.7043	15.4405	16.7538	15.1795	16.5924	14.0321	16.2067	16.4464	16.8482	16.4659	17.1707	17.0556	16.7275	16.3101	16.2673	16.8062
RP_M169T137	18.7019	18.9175	18.8084	17.7248	18.4942	18.5537	19.0131	18.7025	18.3387	18.3301	18.0086	17.5639	17.6795	17.3559	17.2967	17.7785	17.6207	17.7315	17.0812	17.2359
RP_M191T137	14.8683	15.1109	15.001	14.5837	14.7291	14.8328	15.2052	14.9706	14.5842	14.6397	14.6376	13.8994	13.6469	13.742	14.2352	14.0219	13.3505	13.5309	13.387	13.4928
RP_M189T45	15.8087	17.275	17.2551	16.9208	18.672	16.8982	16.5089	16.8151	15.6567	15.9887	17.3552	17.2071	17.6415	17.5527	17.9561	17.4427	17.668	16.9884	17.1797	17.5161
RP_M230T633	12.5828	12.7712	12.2643	12.065	13.4586	12.9127	12.3698	12.4408	12.3698	12.1589	12.3631	13.3383	12.7315	14.1299	14.4908	13.434	13.4013	12.2319	13.3519	14.1515
RP_M542T885	17.5873	17.9729	18.1619	17.9504	18.2159	18.4742	16.4281	18.0962	17.8953	16.9788	21.165	21.2557	21.3105	21.5556	21.4504	14.187	20.9238	16.5464	20.5809	20.6782
RP_M696T171	12.4049	12.6604	14.0256	12.2221	11.4566	13.0608	12.8436	13.5378	13.1427	13.5683	9.59053	8.36586	9.95555	8.08862	8.67558	9.2455	8.68017	8.39185	9.14569	8.9267
RP_M389T117	15.1899	15.3903	15.3856	14.1976	14.4462	15.2048	15.0724	15.3731	15.1053	15.1199	15.829	15.2414	15.2737	16.0569	16.1936	15.446	15.8513	15.1017	15.4046	15.0963
RP_M360T366	15.0294	14.4358	13.4382	13.5982	14.6585	14.7908	15.138	14.1464	14.3553	12.6326	15.646	15.2951	14.8214	14.6452	14.8903	15.3595	15.5178	15.0784	15.295	15.0347
RP_M305T125	16.1898	16.4412	15.4031	15.1934	14.1785	16.154	16.0542	15.6158	15.564	15.7876	14.8025	14.512	14.382	14.5215	13.9306	14.4307	13.9285	14.3659	14.4387	14.2861
RP_M584T504	13.3792	13.6569	13.7978	13.7998	13.3947	13.8024	13.3063	14.0755	14.5153	14.1955	14.8954	14.5566	14.523	14.2463	14.4884	14.6629	14.7627	14.1156	15.2422	14.6191
RP_M223T46	13.944	14.1426	13.5857	13.9479	14.9739	13.9087	14.0355	13.9134	13.7896	12.1212	14.6034	13.8123	14.533	14.335	14.8091	13.7611	14.175	13.6964	14.0809	14.1334
RP_M224T125	15.2453	14.935	14.9724	14.6177	14.0211	15.332	15.178	15.1744	13.9968	15.3537	13.257	13.8348	13.0015	13.398	13.7605	13.4903	14.0608	13.3534	13.4056	12.8353
RP_M749T620	15.6511	14.8887	13.4334	13.9265	14.0922	13.8579	14.2494	13.7342	16.2534	12.957	16.8279	16.8906	15.7478	14.3486	16.1723	16.253	16.5594	15.65	16.2452	17.1164
RP_M331T795	14.4474	14.7914	13.4365	14.7484	15.0583	14.3468	14.0334	13.8299	14.0674	13.7039	14.7262	15.2025	14.9494	14.8154	15.4585	14.0318	15.2117	14.4511	14.755	14.516
RP_M300T284	13.3163	14.0499	13.7893	13.5523	14.003	13.474	13.4136	13.7779	13.7246	13.6281	14.2224	14.2039	13.4754	14.1763	14.8543	13.8243	13.9987	13.6769	13.7317	14.2593
RP_M394T95	15.0506	15.3741	14.3991	13.1478	13.0931	15.4988	15.0794	14.533	14.7665	14.6232	12.8892	13.5091	12.8297	12.9558	12.9249	12.8913	12.8135	12.2108	12.7618	13.0983
RP_M704T452	15.6032	16.2004	14.9454	14.35	13.4248	15.6194	15.761	15.0935	14.8233	15.2986	13.6684	13.6166	12.7258	13.2697	13.1386	13.2648	13.629	13.5227	13.6362	13.4891
RP_M215T82	16.847	16.6155	16.8031	16.7615	15.8569	16.4098	16.4386	11.6942	16.3434	16.7654	17.4324	17.3971	17.2221	17.3066	16.9583	17.5097	17.7031	16.45	16.9357	16.9657
RP_M156T107	14.9503	14.5244	14.8714	14.5583	14.5699	14.4628	15.335	15.2777	14.9997	14.6179	13.575	13.3449	14.012	13.9757	14.0726	13.4683	13.7807	13.196	13.2884	13.0378
RP_M266T73	16.8964	16.6526	16.6451	16.7539	16.7442	17.2793	17.0343	17.0741	16.4903	16.6179	15.2091	11.9483	15.8142	16.1192	16.4597	15.935	16.1781	15.04	16.2039	16.4398
RP_M546T231	12.9608	13.1584	14.0287	13.6507	12.5531	13.5907	13.8898	13.7892	14.2093	13.7841	14.8684	14.1865	14.9743	14.0884	13.712	14.6072	14.4089	14.4307	14.6901	14.7947
RP_M232T150	16.3299	16.4134	16.6545	16.0348	16.0729	16.3825	16.7263	16.7184	16.7428	16.6283	15.2542	15.243	15.3989	15.5341	15.8908	15.1655	14.9421	15.1282	15.5759	15.6688
RP_M751T505	12.3312	13.4778	14.149	14.1003	13.0416	13.7134	14.9061	13.7546	14.3609	14.6372	16.258	15.0992	15.9455	14.6907	14.2176	16.3844	16.2668	16.1879	16.1619	15.9984
RP_M348T428	14.5615	14.1744	13.5697	13.6592	13.9615	13.8214	14.6065	14.373	14.3732	12.0816	14.9929	15.9846	15.014	14.3313	15.2426	15.5037	15.6471	14.5986	15.7562	15.8721
RP_M154T95	17.3922	17.0774	17.4645	16.6283	15.7846	18.1669	18.4552	17.8573	17.237	17.1946	18.4696	17.4167	18.5609	18.8275	18.7732	18.7833	18.9601	17.1183	18.4587	19.1219
RP_M333T940	14.7129	14.3973	14.1433	14.524	14.7099	14.2081	14.0403	14.8922	14.6467	14.4106	13.8358	13.5641	12.483	13.9804	13.1324	13.3588	13.0222	13.6201	13.3604	10.6544
RP_M570T930	19.5727	18.9454	19.7695	20.4964	19.8417	19.5641	18.9971	19.6738	19.1868	19.4954	17.4836	18.2704	17.6907	17.8903	16.9505	17.8957	16.8949	19.0083	17.4365	14.961
RP_M349T171_1	15.4172	15.1773	17.013	16.0525	14.5288	15.6386	15.7874	16.2168	15.6324	16.3119	12.2114	11.244	12.3822	11.1792	9.95565	11.6446	11.1989	11.6301	11.8559	11.8603
RP_M248T110	13.5749	13.4015	12.8928	11.8262	11.6032	12.443	13.8699	12.3851	13.4288	11.8597	14.8439	14.4082	14.852	13.4324	13.4501	14.3696	14.4585	13.9877	14.1726	15.531
RP_M646T369_2	10.9032	12.158	11.9512	11.2777	11.1734	11.5153	10.964	11.8973	12.1489	11.7528	12.979	12.5678	13.0777	11.8239	12.8928	13.0781	13.2568	12.3908	13.5415	13.9594
RP_M415T95	15.9522	16.6655	15.0332	13.1751	12.3695	16.4006	16.0585	15.5031	15.8314	15.4154	13.2181	12.271	12.6968	14.0642	13.7487	12.8754	12.6302	12.64	13	12.8687
RP_M423T421	12.2046	13.834	13.1888	12.8118	12.349	12.7875	12.5508	13.7951	13.2584	13.3378	14.6759	13.677	15.2543	13.1191	14.1845	13.9908	14.6707	13.2507	13.9431	14.6561
RP_M285T125	17.1924	17.3599	16.7025	15.9222	15.5356	16.9494	17.0691	16.5169	16.636	16.5672	15.9663	15.8623	15.2168	15.3917	14.5955	15.1456	15.4875	15.3409	15.6067	15.4072
RP_M291T795	16.2692	16.0456	15.6314	15.934	16.3257	15.7395	15.7266	15.2636	15.7278	15.2622	16.4177	16.4931	16.2606	16.2636	16.8	15.8859	16.7672	15.5471	16.2384	15.3744
RP_M188T250	14.6984	14.5907	14.6166	14.136	13.7127	14.1523	14.4071	14.2945	14.2096	14.5189	13.4476	13.4297	13.325	13.5134	13.0733	13.0639	13.033	13.3039	13.1535	13.1009
RP_M170T376	13.6768	13.9263	13.7636	13.6262	14.6772	14.2998	13.6866	13.8513	14.0723	13.8053	15.0204	16.3631	13.9121	16.6567	17.2038	15.9745	15.5894	14.8911	16.1522	17.1042
RP_M610T452	12.4893	13.1813	12.1307	13.1572	12.4142	12.8217	12.2221	12.4197	13.5112	13.1439	14.4385	13.702	13.3051	13.5275	14.354	14.5549	13.9102	13.7907	14.6484	13.6562
RP_M645T370	12.8594	14.0709	13.9522	13.394	12.8039	12.7119	12.9128	13.5231	12.6444	13.8927	15.1746	14.4358	15.412	13.654	14.3129	15.3174	14.9108	14.7557	15.753	15.9619
RP_M850T703	12.6754	12.7636	11.8812	12.8174	11.9481	11.8018	12.7181	12.8513	12.9141	12.4457	14.5802	13.4892	15.0612	13.4916	13.1195	14.8699	15.9434	14.7743	15.0681	15.0741
RP_M569T899	20.5837	20.2432	20.4127	20.8713	21.1915	20.741	19.1055	20.8386	20.2329	20.5911	18.7684	19.7367	19.5251	19.4711	18.8671	19.0511	18.957	20.3103	18.7723	18.6428
RP_M583T515	14.2433	15.4021	14.2891	13.1175	13.3121	14.6694	14.5897	14.1749	14.2635	14.194	12.6353	12.9368	12.2929	13.0994	12.7172	12.173	12.5655	12.7025	12.4926	12.1328
RP_M188T210	15.9473	16.0875	16.0606	15.3337	15.0626	15.7735	15.952	15.9309	15.5793	15.9345	15.0764	14.8359	14.541	14.9198	14.8119	14.5673	14.5925	14.8291	14.4745	14.419
RP_M571T931	18.0288	17.438	18.2524	18.9189	18.3384	18.0133	17.4335	18.1654	17.6279	17.9893	15.8441	16.8246	15.9582	16.4034	15.1526	16.1753	15.3056	17.4469	15.8467	13.2041
RP_M311T133	15.0894	16.0549	15.449	15.4492	14.6584	15.9194	14.5321	15.8576	15.2139	15.6322	16.0201	15.799	16.5181	15.512	16.0104	15.9898	16.2912	15.8014	16.4635	16.4132
RP_M203T797	16.9459	16.9512	16.3724	17.131	16.9734	16.8637	16.5364	16.4184	16.5886	15.9724	16.7692	17.2507	17.3923	16.9698	17.2831	16.6799	17.5794	16.7282	17.3127	17.1744
RP_M281T155	18.4922	18.5133	17.6315	16.564	17.0957	18.2688	18.8592	17.5232	17.7207	17.1462	14.9211	15.9459	16.1163	16.089	15.0285	15.9289	15.6196	15.9635	15.7938	16.0029
RP_M649T564	12.0409	12.7868	12.3244	12.0826	12.8907	12.5536	12.5735	12.5401	12.8813	12.1486	12.8955	12.3383	12.7058	12.7992	13.3074	12.9366	12.9394	11.976	12.6967	12.9879
RP_M568T389	12.9194	12.8923	12.095	12.3003	12.5559	13.1806	13.0503	12.4664	12.6897	12.3092	13.4124	13.6728	13.4505	13.0433	13.1168	13.2169	13.3296	12.7815	13.3814	14.1205
RP_M741T419	11.0793	10.8493	12.2074	11.4455	10.1458	10.6733	10.7108	10.8425	10.7435	10.6055	13.574	12.984	12.7356	11.9334	11.8705	13.6526	13.5379	12.5052	12.7281	12.3719
RP_M108T99	13.0543	13.4511	12.8708	12.4365	12.0587	12.3055	13.3042	13.4138	12.5256	13.0798	11.2604	11.3807	12.2305	11.597	11.5953	11.4965	10.8197	10.9481	11.6548	11.4592
RP_M751T506	12.6504	13.1521	12.7397	12.8725	11.9431	12.79	13.5258	12.4519	12.508	13.2686	15.0178	13.695	14.815	13.5318	13.0259	15.0274	14.7807	14.9801	14.5826	14.9438
RP_M207T95	16.0149	16.8434	15.1846	14.2516	13.6394	16.3525	16.0937	15.5089	15.8262	15.3216	14.2724	14.0701	13.8084	13.9509	14.1002	13.0987	13.6906	13.0963	13.1035	13.8301
RP_M230T130	12.9162	12.7338	12.5444	13.4394	13.5518	13.2633	12.6275	12.8765	12.9188	12.6902	13.6147	13.0113	13.7766	13.7271	13.2317	12.9945	13.3822	12.449	13.7132	13.7426
RP_M568T702	10.0706	10.8298	10.7028	9.87058	9.81376	9.97375	11.1055	10.3696	10.7042	10.3155	12.2567	11.8695	12.7533	11.1946	10.0729	12.5959	13.6785	11.843	12.7934	12.0179
RP_M769T648_1	13.2441	13.3117	12.8929	13.0846	12.3784	12.9289	14.3182	13.9725	14.1501	12.3234	15.6431	15.04	14.5492	12.8471	13.5086	15.6915	15.5503	14.9462	15.4361	15.724
RP_M517T459	16.9465	17.2883	15.8253	14.8911	14.8066	16.9268	17.2661	15.6711	16.0953	16.1348	14.5871	13.6376	13.6866	14.3181	13.5033	13.8281	13.5791	12.8995	13.7292	13.3509
RP_M304T125	19.1202	19.3922	18.6891	18.1799	17.6706	18.9419	19.1368	18.4751	18.6174	18.8008	17.974	18.1574	17.6588	17.8576	17.2177	17.5658	17.4849	17.5821	17.7043	17.8788
RP_M533T426	15.3957	16.2319	16.0312	16.0254	13.2333	15.9378	15.4684	16.1127	16.3104	16.5476	17.0505	16.5546	17.4585	15.8747	15.8573	17.1713	17.3966	17.1058	17.0804	17.2809
RP_M212T633	13.5652	13.8458	13.8182	12.9381	14.3424	14.1076	13.3528	13.8296	13.8209	13.849	14.9997	16.6298	14.2382	16.5831	17.008	16.3568	15.8758	15.0456	16.0324	17.3629
RP_M204T65	18.263	16.0991	16.3119	17.4662	17.8339	15.5522	15.9105	15.9676	16.4241	16.4196	17.6624	17.6871	17.8638	18.1505	17.9243	16.9537	17.7903	18.1354	17.8825	17.6563
RP_M520T901	20.0222	19.5825	19.9743	20.5971	20.7688	20.4228	18.707	20.6913	19.732	20.2546	18.2062	19.2128	18.9625	18.8755	18.7655	18.7059	18.5952	19.3967	18.2286	18.4446
RP_M389T425	13.2696	13.9604	13.3449	12.1943	13.1981	13.0484	13.423	13.7855	12.6038	12.7053	11.3994	12.0411	11.895	12.1456	12.4455	11.9551	11.8831	11.2651	11.898	11.9098
RP_M718T662_1	13.7424	13.4921	13.3883	13.3621	10.9878	12.482	14.8518	12.9081	14.4612	12.2183	15.6541	15.0749	14.7385	14.0563	13.7584	15.8703	15.2263	14.9277	15.1377	15.8991
RP_M243T288	15.4122	15.5316	14.5003	13.6972	14.3579	15.2522	15.6249	14.6853	15.0297	15.628	13.2328	13.048	13.3269	13.8515	13.4631	13.5262	13.5398	12.6898	13.5232	13.2068
RP_M492T228	13.4844	13.9795	12.3043	12.1962	11.8995	12.4478	13.9201	12.9119	13.0545	11.4579	14.4669	14.3197	14.6106	13.1234	12.6878	14.404	14.3063	14.3317	14.0929	13.8125
RP_M455T910	14.9392	14.3231	14.2093	15.2743	15.8184	14.9587	14.2571	14.5423	15.4546	14.6739	13.5965	14.1568	13.8443	14.1456	13.4679	13.738	13.3983	13.9764	13.2783	12.8796
RP_M762T506	10.7582	11.8005	11.1797	9.99883	10.523	11.0388	11.5004	10.6959	11.3433	11.6133	12.763	11.2183	12.144	11.3867	11.844	12.4957	13.0533	11.6829	12.9098	12.7648
RP_M229T62	16.1104	16.1765	17.2268	16.7372	18.056	15.4793	16.0757	16.1912	16.8792	16.1491	18.0088	17.654	17.6118	17.1614	17.285	17.5252	18.0151	17.7181	16.2967	17.1939
RP_M495T486	10.4263	11.0135	11.4878	11.0786	10.9875	11.5419	10.9932	11.5022	11.8125	12.202	12.1036	12.0673	13.3867	12.2136	12.0451	13.5374	13.8647	12.121	13.4132	13.1981
RP_M717T662_2	14.3326	13.4264	14.0991	13.9662	12.4823	13.1135	15.2279	14.8768	14.7544	12.0872	16.2147	15.7807	15.2808	14.2192	14.5443	16.4834	15.873	15.6325	15.9419	16.5322
RP_M290T111	14.8654	14.1049	15.0803	14.6502	13.2362	14.4367	14.4918	15.0349	14.8385	14.6193	15.1358	15.0614	15.4845	15.5761	16.2684	15.0297	14.4841	14.5688	14.8678	15.5226
RP_M303T125	21.5862	21.747	21.0283	20.6331	20.4357	21.3093	21.3927	20.7489	20.8127	21.092	20.2635	20.5757	20.156	20.1984	19.4613	19.9213	19.863	19.9703	20.0341	20.2683
RP_M740T694_2	12.2805	13.4088	13.6019	13.5413	12.7793	13.4533	14.6112	13.6934	13.4975	13.7212	15.5556	14.694	14.2915	13.7219	14.4697	15.2124	14.7151	14.3345	14.6788	15.1338
RP_M718T662_2	12.7113	12.4545	12.2425	12.2871	11.4856	11.5832	13.517	12.5822	13.0988	11.2157	14.5189	14.1718	13.5646	12.7894	12.3612	14.5661	13.8444	13.8594	14.1103	14.3042
RP_M741T694	11.0358	12.4312	12.4329	12.3296	11.0243	11.9839	13.3855	12.1491	12.4523	13.1514	14.0509	13.4861	13.3429	12.6612	13.0664	13.7914	13.4316	12.7869	13.5497	13.6125
RP_M570T899	18.4565	18.1838	18.3642	18.6435	19.0129	18.6516	17.0346	18.8003	18.1787	18.5336	16.7602	17.6456	17.3407	17.3791	16.7363	16.8728	16.8128	18.172	16.5485	16.4953
RP_M570T885	14.0161	14.285	13.7072	15.2218	15.2029	13.8649	13.6276	14.2072	13.5982	13.7125	11.3826	12.574	12.2795	12.0147	11.9295	11.506	10.8309	13.3078	10.6014	11.3041
RP_M495T459	19.6642	19.9149	18.6464	18.0232	18.3103	19.4299	20.1836	18.4145	18.6748	18.8045	17.5609	17.1037	17.1211	16.9912	15.5183	16.7619	16.4448	16.4003	17.2141	17.0175
RP_M820T472	10.4813	11.1125	11.8986	11.6407	11.0375	11.9179	11.6443	11.8273	11.8756	12.0002	13.8932	12.5153	13.1519	11.8427	11.9391	13.5631	13.588	13.0978	13.7193	14.0743
RP_M652T429_1	12.6892	13.672	15.0719	13.4643	13.2368	13.3984	12.8257	14.6588	14.4529	14.4714	15.6564	14.9767	14.6004	14.2954	14.3614	15.4878	15.6924	15.3357	15.2826	15.6544
RP_M221T47	12.64	12.9947	12.4774	12.2611	12.4911	12.8391	12.0802	12.6497	12.9765	12.5282	12.8765	12.4725	13.2149	13.2386	13.5941	12.1935	12.9942	12.0218	12.1728	12.7521
RP_M601T538_2	14.1573	14.2827	13.41	13.0944	12.8493	13.3026	14.2045	13.9374	14.2968	12.5234	15.8065	15.4041	15.5788	13.5149	13.6992	15.9362	16.1581	14.6268	15.0243	16.2822
RP_M804T489	12.1661	12.1129	13.4409	12.3605	11.279	12.9009	12.3539	12.8072	12.3198	13.4565	10.0371	9.71633	9.90881	10.2508	10.1871	10.5798	9.91748	9.56903	10.5368	9.79689
RP_M161T797	16.9156	16.5968	16.3101	16.9242	17.3058	16.7445	16.4074	16.3482	16.3673	16.1143	16.6912	17.0511	17.1592	16.7621	17.0588	16.4998	17.3146	16.6731	17.0861	16.9199
RP_M573T945	16.7493	14.9336	16.6429	17.5715	17.3416	16.3266	16.879	16.8074	15.9484	16.3927	14.199	15.2124	12.7062	14.1379	13.0151	14.6697	12.9579	16.0324	13.8342	11.8594
RP_M549T389	13.722	13.4872	13.4563	13.4635	12.7854	13.7729	14.3091	13.6611	13.3575	13.5407	15.2072	15.3988	15.3168	13.1009	13.7013	14.5465	15.0219	14.7001	14.7595	15.3575
RP_M213T91	13.8682	13.4757	14.9019	13.8142	13.6302	15.1348	14.0685	14.7406	14.8459	14.5597	12.8782	12.3403	12.7128	12.8551	13.0293	12.489	12.7672	11.9054	12.3055	13.0329
RP_M349T171_2	13.8121	13.6848	15.5344	14.1379	13.4659	14.4254	14.4002	14.785	14.2586	14.2003	11.532	10.7215	11.8037	11.1405	10.5238	10.7837	11.1129	10.9507	11.0383	11.3557
RP_M496T459	17.9337	18.1608	16.8212	16.2013	16.2686	17.6773	18.3671	16.571	16.8584	16.9759	15.37	15.2392	14.8812	15.093	14.0335	14.7588	13.9039	14.4146	15.1127	15.1091
RP_M588T389	12.3964	12.5567	11.7624	11.3367	11.4427	12.7562	12.4366	12.3122	12.8988	12.1047	13.0515	12.8009	12.5754	12.5348	12.9732	12.5982	13.0191	11.6473	12.9717	13.1761
RP_M672T409	10.745	11.736	10.7459	10.1446	9.92786	10.916	10.8669	10.5393	11.6109	11.3442	13.0517	12.3452	12.4182	11.1689	12.5743	12.9543	13.1696	11.6921	13.3731	13.9929
RP_M532T616	13.7978	13.9729	14.5099	13.351	12.7753	13.553	15.1321	13.6	13.8951	14.4785	11.2134	10.2584	11.3892	11.1269	10.9075	10.7873	11.0496	10.2992	10.9645	10.9048
RP_M282T155	16.0681	16.0059	14.9869	13.8654	13.5484	15.7899	16.2311	14.9345	15.1549	14.3342	11.9337	12.5602	13.1097	13.0473	12.5914	13.1556	13.0724	12.7835	12.3318	13.0708
RP_M548T533	13.7206	13.3428	14.8799	14.9366	13.7348	15.4933	14.7812	15.9583	15.9245	16.8605	15.8314	16.3877	17.5468	16.7591	15.9642	17.7962	17.9999	17.696	17.8074	17.1413
RP_M572T945	18.2041	16.5259	18.1482	19.1172	18.7572	17.7476	18.4908	18.2898	17.4774	17.9124	15.2945	16.8493	14.087	15.516	14.2073	16.3351	14.1698	17.5962	15.3953	13.1475
RP_M510T171	12.941	12.9567	14.7724	13.0988	11.8071	13.8084	13.5524	14.03	13.3735	14.0701	10.4796	9.66292	10.5469	9.66094	9.47851	9.25448	9.65695	8.92722	9.82647	10.1874
RP_M247T108	13.9992	14.4075	14.6092	15.0517	14.8821	13.7928	15.2142	14.7922	13.2238	14.0775	12.6515	12.378	12.9244	12.6539	12.5346	12.9388	12.5252	12.6609	11.9357	12.1928
RP_M192T141	15.8278	15.4025	16.2146	16.6573	16.6576	15.5744	16.3761	15.8389	15.1047	15.5528	14.3377	14.5861	14.4999	13.9261	13.8571	14.3527	13.6977	15.0178	14.0292	14.0307
RP_M285T389	12.272	12.6173	12.5961	12.2212	11.8459	12.2171	12.7616	12.2717	12.2583	12.2759	13.6824	14.3852	14.0648	12.7153	12.6832	13.1378	13.8017	13.1134	13.624	14.1736
RP_M381T425	12.0256	12.3524	12.6215	12.1727	11.2029	11.9357	12.2306	12.0765	12.4974	12.0231	13.6757	12.9705	14.2021	12.4256	12.773	14.4173	14.8972	14.0575	14.6866	14.9078
RP_M650T547	12.6392	13.0776	11.8503	13.0485	12.5359	13.1954	13.4841	13.3651	12.5662	12.7789	14.5934	14.2403	13.5264	13.2934	13.0729	14.6282	14.1649	14.3389	14.2407	14.8903
RP_M523T392	11.3276	11.3675	12.1528	12.1717	11.8852	12.4816	11.8704	12.6964	12.7565	13.0711	13.1593	13.2468	14.0601	12.6824	12.056	13.7854	14.4613	13.1202	14.2862	13.7631
RP_M750T506	13.9456	14.4562	14.5876	14.3893	13.4004	13.0546	15.1498	14.0446	14.6898	15.1855	16.659	15.4397	16.0388	14.6985	14.377	16.6875	16.5546	16.5793	16.501	16.2631
RP_M359T175	15.6228	14.9894	13.7959	14.2329	13.5845	14.6381	15.2705	14.8362	14.2247	11.87	15.4871	15.127	15.5284	15.3329	15.3729	15.4685	15.3532	14.6813	15.2927	15.0433
RP_M521T900	18.2571	17.8807	18.298	18.7898	18.9769	18.6451	17.0711	19.0628	18.0396	18.5374	16.5513	17.4948	17.1916	17.1547	17.0976	17.0707	16.721	17.6919	16.3724	16.6999
RP_M291T389	13.8644	14.5904	13.9052	14.0049	14.1898	14.4704	14.6587	14.2509	14.786	14.0737	15.7545	14.8556	15.0509	14.1529	14.4117	15.0183	15.5352	14.7278	15.3163	15.5784
RP_M494T895	20.5467	20.428	20.3909	20.7705	20.5982	20.7941	19.4281	20.4517	20.3538	20.4326	18.8591	19.6435	19.2333	19.4068	19.3257	19.2723	19.1301	20.4113	18.5813	18.3821
RP_M717T662_1	13.9798	13.8264	13.887	13.3881	11.4181	12.7313	14.9081	13.802	14.6796	12.3134	15.8962	15.371	15.0893	14.0961	14.1502	16.2506	15.5476	15.2357	15.1834	16.1247
RP_M184T898	16.6813	16.3736	16.5381	16.9747	17.732	16.819	15.7755	16.9078	16.2984	16.6034	15.4177	15.896	15.966	16.0012	15.8875	15.5321	15.5329	16.1223	15.3167	15.6665
RP_M426T319	13.5817	12.6187	13.8827	13.0262	12.9777	12.8168	11.9395	13.4794	14.5217	11.8547	16.1773	16.2612	15.5786	13.4636	13.1067	15.8035	15.5385	15.3891	14.9108	15.2401
RP_M851T703_1	11.4691	11.6853	12.4055	12.6337	11.7364	11.6946	12.822	11.8816	12.7198	11.8164	13.7885	13.9482	14.774	12.6854	12.2978	14.6504	15.739	14.5481	15.2628	14.8153
RP_M254T763	12.748	12.3936	12.3472	11.9454	13.6409	12.6515	12.6501	13.1116	12.6785	12.5296	13.007	14.275	12.4746	14.21	14.3158	13.7193	13.9274	12.4058	13.4118	14.4935
RP_M262T389	11.7057	11.5898	11.4135	11.6064	10.7231	11.4602	12.208	11.3013	11.5132	11.1126	12.4144	12.9409	12.9167	12.0786	11.9494	11.9344	12.6768	11.7227	12.4191	12.949
RP_M131T367	15.2292	14.5618	13.9184	13.8475	16.3173	14.346	14.5615	14.441	14.9777	13.8922	15.019	14.7688	15.1656	15.2061	15.5415	14.678	15.0156	14.3914	14.8132	14.9987
RP_M226T110	16.9683	16.4147	16.3609	15.451	15.3214	16.2723	16.0371	16.2173	15.675	16.2368	15.131	15.5175	14.685	14.873	14.6695	14.5485	14.9385	14.7612	14.6596	15.1759
RP_M492T468	15.417	13.37	13.9934	14.0938	14.8025	13.4063	15.6013	14.9751	15.9455	12.7041	16.5394	16.553	16.9031	14.7303	15.2961	16.5234	16.8575	15.4003	16.4521	17.6163
RP_M210T375	12.3919	12.5528	12.5644	12.5662	13.3936	12.9274	12.3133	12.4663	12.4753	12.6637	13.5753	15.1342	11.9613	15.4954	15.9396	14.6776	13.9107	13.5863	14.6645	15.9404
RP_M412T863	13.4403	13.0433	13.8217	13.9945	13.6365	14.4989	13.4755	13.6976	13.3918	13.565	14.4906	14.7017	16.0825	15.4433	16.4283	12.9973	15.9085	14.6912	13.6932	14.8078
RP_M493T468	14.4102	12.6423	12.6039	12.5938	13.1567	12.5671	14.4504	13.7604	14.7031	11.5844	15.6122	15.461	15.9393	13.0141	13.8649	15.582	15.817	14.4755	15.5411	16.5978
RP_M646T369_1	12.2623	13.4959	13.2322	12.9557	12.4945	12.9158	12.4323	12.8579	13.0712	13.2267	14.1903	13.8823	14.3325	12.7073	13.8821	14.4469	14.5496	14.1512	15.0068	15.3725
RP_M587T389	14.2345	14.3372	13.6438	13.0999	12.2852	13.6484	14.4398	13.7403	14.6173	13.9903	14.84	14.665	14.7593	14.4465	14.1101	14.624	15.313	13.7462	14.6902	15.4554
RP_M700T382	10.5917	11.5391	11.7026	10.9235	9.78487	10.9355	10.8315	11.7821	11.6971	11.0517	12.4615	12.5176	10.8156	11.9555	12.4827	12.6054	13.218	11.8653	13.0798	12.1972
RP_M385T252_2	12.2545	12.4864	11.9752	10.0138	10.7999	12.1892	12.3447	12.3942	12.8916	10.5999	13.1482	12.3688	13.4295	13.048	14.7548	13.1933	13.3618	11.8091	12.2958	14.3811
RP_M86T89	14.6936	14.5217	15.0716	14.7105	14.8752	15.5678	15.3728	14.9632	14.9983	14.9046	16.7733	16.4371	16.5021	16.7116	16.7726	16.4359	16.7163	17.7074	16.7368	16.8124
RP_M770T648_1	14.0248	13.6945	12.6946	12.9214	11.0966	12.9029	13.8612	13.8442	13.4189	12.2249	15.6023	14.7495	14.3752	13.878	13.5237	15.745	15.4987	14.9596	14.2635	15.6305
RP_M769T648_2	14.4629	14.0251	11.9347	13.5648	12.9493	13.5652	14.953	14.4823	15.0149	12.7659	16.2889	15.3528	14.6078	14.4094	14.5675	16.3326	15.5995	15.3543	15.9277	16.2617
RP_M235T175	14.809	14.3218	13.6038	12.9811	13.5914	14.4357	14.5706	14.3911	13.9936	12.9931	14.6921	14.3406	14.8285	14.6015	14.9998	14.4434	14.721	13.5721	14.7522	14.4756
RP_M216T647	12.7772	13.9466	12.2351	13.2209	13.0731	13.1507	12.4988	13.193	12.886	12.4337	12.6925	13.7001	13.2623	13.6949	14.0147	13.383	13.9245	12.5095	13.1815	13.8839
RP_M823T911	13.5337	13.4907	13.1521	13.4228	13.6377	12.8845	12.0626	13.357	13.345	13.0979	11.7496	12.0795	11.6682	12.6809	12.7546	11.867	11.9009	12.3966	11.5413	11.67
RP_M488T811	13.994	13.8019	14.9866	14.2697	14.232	15.3844	15.3557	14.7443	13.6252	14.1436	12.5335	12.5679	12.8436	12.5434	12.9364	12.3485	12.9731	12.1785	12.2571	12.6465
RP_M563T427	12.9599	13.2796	12.2098	12.1496	12.3575	12.5193	13.6477	12.6443	12.2534	12.6171	13.2451	14.2218	13.3184	13.0575	13.6629	13.8266	13.6164	12.8626	13.8565	14.228
RP_M576T910	12.9595	12.6395	11.7089	12.252	13.7386	12.4852	11.0347	12.4518	12.432	12.3166	13.3231	13.5	13.6976	13.8153	14.2532	13.4361	12.653	13.4443	12.9055	11.8956
RP_M517T895	16.1598	16.2291	15.963	16.0689	16.1784	16.4766	14.7017	16.2216	16.1085	16.121	14.5374	15.2213	14.6102	14.8566	14.8758	14.496	14.7351	15.7511	13.8553	13.9759
RP_M662T456	11.0443	11.9663	12.0004	11.87	11.5687	11.4694	11.5987	11.9418	11.4677	12.0198	13.0261	11.8135	12.3333	12.3257	12.8311	13.4845	13.5723	12.311	12.948	12.9336
RP_M495T895	18.7067	18.697	18.6223	18.8547	18.7081	19.0378	17.7004	18.7376	18.5335	18.676	17.1406	17.8432	17.3607	17.5778	17.5158	17.4879	17.2649	18.5583	16.7582	16.5895
RP_M360T319	14.337	13.0384	14.4269	14.3705	14.5348	13.7427	14.773	14.4827	15.0789	13.1993	16.5302	16.7718	16.0798	14.5453	14.478	16.4491	15.5457	16.1756	16.1406	15.5984
RP_M508T919	19.3404	19.0978	19.4789	20.2814	19.4173	19.4079	18.3252	19.3532	19.1679	19.4506	17.5711	18.5318	17.6732	17.9621	17.1434	17.6626	17.3912	18.9527	17.1872	15.878
RP_M516T895	17.9877	18.0049	17.8431	17.9827	17.89	18.2922	16.6989	17.9858	17.934	17.8898	16.4611	17.0554	16.5726	16.955	17.0585	16.8182	16.7069	17.6826	15.9694	15.632
RP_M273T286	13.7238	13.8791	13.4145	13.7278	14.0319	13.7937	13.8962	13.273	13.473	13.8418	14.3529	14.4074	14.9863	13.5137	14.0042	14.7798	14.7806	14.4087	14.0461	14.4827
RP_M605T384	13.527	14.1677	14.896	13.9737	13.0532	13.9933	13.7123	13.9843	14.223	14.5376	16.0709	14.7424	14.9547	14.3015	14.3291	15.9102	15.8557	15.2568	15.9597	15.234
RP_M325T125	16.5286	16.9565	15.8833	14.7652	13.9427	16.5871	16.2626	15.881	15.995	16.0773	14.9212	14.997	14.3971	15.3306	14.663	14.2544	14.9257	13.6494	14.7038	15.0167
RP_M497T258	12.9366	13.765	15.1463	15.2447	13.2683	13.6475	12.8809	14.0006	14.4068	13.9916	16.307	15.8686	15.5255	14.6868	14.7989	16.4759	15.714	16.5695	15.8445	16.6081
RP_M601T538_1	15.3666	16.2469	14.6215	14.3313	13.5405	14.5573	16.376	14.7945	13.9041	14.6363	17.1072	15.5602	16.8969	15.5472	14.7159	17.4064	17.3409	16.6168	16.3649	17.5176
RP_M498T259_2	9.97932	10.6878	12.4344	11.951	10.3488	11.4667	10.3832	11.5129	11.7869	10.8244	13.3744	12.5112	12.5401	11.9321	12.7918	13.325	12.9024	13.1272	12.8038	13.7228
RP_M410T349	11.2317	11.9011	11.5864	10.9961	10.3667	10.4326	11.6638	10.7192	12.3878	10.9684	12.0831	13.1637	12.7693	11.8998	12.3893	13.1886	12.6485	12.2691	12.6277	13.5228
RP_M361T409	12.2865	12.332	11.8107	11.1136	12.6263	12.5207	12.1843	12.6436	12.3037	12.6152	12.5269	12.7931	12.8987	13.161	13.222	12.9437	12.6878	12.2003	12.4248	12.146
RP_M549T533_1	13.012	13.432	14.6434	14.486	13.2842	14.5231	14.067	14.8868	14.9124	15.963	15.1167	15.6695	16.7951	15.6191	15.149	17.1422	17.2568	16.8785	17.0284	16.2774
RP_M682T603	12.7196	12.8746	13.3123	12.9278	12.9548	13.6104	13.5105	12.9956	13.7501	12.52	13.8174	13.7978	13.7878	13.4076	13.5612	13.4102	13.4864	13.6163	13.4693	13.8845
RP_M236T46	13.4201	14.12	13.9079	13.8623	14.7215	14.8955	13.5137	13.5977	14.0743	13.091	14.682	13.9002	14.8971	14.5443	14.9889	13.6902	14.5165	13.5693	14.0137	14.039
RP_M296T276	14.4149	15.2427	13.4714	13.1679	13.5235	15.2193	14.936	12.936	14.296	14.1203	12.088	12.6893	11.9456	12.6993	12.1992	11.8549	11.9915	12.713	12.1003	12.1189
RP_M604T436	16.1924	16.6343	15.6876	13.8873	15.0466	15.4524	16.3141	15.2726	15.4346	15.7044	13.7266	14.1744	12.8265	14.3178	14.2376	13.8599	13.4464	13.7667	14.6413	14.6496
RP_M562T515	13.9075	14.5758	13.3608	12.2378	12.5402	13.5519	13.4991	13.0437	13.7271	13.2877	11.9126	11.9659	12.1607	12.5136	12.879	11.73	12.4541	11.7743	12.1847	11.7901
RP_M482T933	13.1856	13.283	13.9225	14.3621	14.1815	13.36	13.4108	13.7678	12.7432	13.6034	17.2971	17.3099	16.6957	17.2119	16.7281	17.6667	16.0631	17.9432	16.8209	14.2503
RP_M355T693	16.7538	16.1306	16.4484	15.98	15.5211	16.7572	16.8811	16.5126	16.2565	16.4207	14.6918	15.3879	15.211	15.7278	15.2862	15.5205	14.8676	15.7486	15.1242	15.3286
RP_M258T160	16.398	16.2285	16.1022	15.4993	17.9089	17.0993	15.4789	16.4972	16.7197	16.7841	15.3863	15.4027	16.1906	15.3555	15.0875	15.8493	15.7301	14.8771	15.3143	15.5337
RP_M284T389_2	14.5759	14.5152	14.6182	14.9091	13.5067	13.8102	14.9053	14.122	14.6063	14.4728	15.7637	16.1756	16.0665	13.8796	14.9226	15.4161	15.4184	15.5943	15.6793	16.3424
RP_M584T588	11.3311	12.4848	13.3491	12.9287	12.6678	12.463	12.9175	13.287	12.6055	12.3464	14.4998	13.6307	13.0576	13.3211	13.62	14.1603	14.0404	13.8344	12.8224	14.0584
RP_M606T913	16.7276	16.6554	16.3907	16.7305	16.7724	16.7881	14.8585	16.3435	16.7794	16.2046	15.1286	14.9719	13.5173	16.3225	15.9051	14.8369	16.0939	15.8763	15.0188	13.8491
RP_M547T910	14.6262	12.8367	14.553	14.5515	15.1186	14.5894	12.7597	14.135	13.8229	14.4157	12.6381	13.6267	12.9457	12.6945	12.5895	12.1356	12.3716	13.436	12.2114	11.5801
RP_M521T911_2	20.726	20.2411	20.5915	21.3215	21.1567	20.6636	19.4688	20.6348	20.2078	20.4656	19.0453	20.0296	19.4268	19.6023	19.2604	19.463	19.151	20.3193	18.9841	18.1648
RP_M254T175	15.9646	15.4155	13.7609	14.671	13.6583	14.8285	15.5878	15.2851	14.9514	11.2651	15.7675	15.638	15.836	15.4699	15.5694	15.8251	15.5941	15.1993	15.8417	15.442
RP_M542T136	14.773	14.7922	13.9058	11.2913	10.5469	14.4743	14.3297	14.7154	14.5968	14.1534	12.5317	10.7733	12.2195	13.7769	13.0902	12.41	12.7868	9.40947	12.3872	13.2634
RP_M106T141	15.6246	15.5064	15.7344	16.5135	16.2511	15.2465	16.0928	15.4412	14.7177	15.3376	14.1526	14.4616	14.2535	13.7491	13.3172	14.1007	13.2588	14.5409	13.5827	14.141
RP_M570T921	20.719	19.9857	20.8218	21.6965	20.8246	20.7878	19.6812	20.7865	20.1885	20.5087	18.5321	19.4127	18.9319	19.1794	18.2077	19.1025	18.1534	20.2688	18.4953	16.9436
RP_M412T258	13.678	13.9304	15.7013	15.8461	13.8294	14.4607	13.6222	14.4661	14.7573	14.6943	16.7423	16.386	15.9429	15.1488	15.3236	16.8832	16.114	17.0803	16.3542	17.1175
RP_M570T908	20.1085	19.9806	19.9085	20.3368	20.6275	20.1771	18.9933	19.9811	19.805	19.8466	18.683	19.4317	19.3334	19.4066	18.8986	18.888	18.9174	19.8639	18.7845	17.9262
RP_M246T133	12.2463	13.1574	13.3278	12.5897	12.6495	12.7331	12.1588	12.6404	12.541	13.2979	13.798	12.6958	14.1114	13.1722	13.3317	13.8246	13.578	13.3669	14.0795	13.3219
RP_M557T563	12.2138	12.5716	13.376	12.0054	12.1096	12.4792	12.5369	12.1858	13.0461	12.6448	13.4678	13.2402	14.3389	12.4222	12.7639	13.8334	13.7602	13.3059	13.1774	13.45
RP_M770T648_2	12.4682	12.7441	12.7845	12.0419	11.471	11.9911	13.1059	12.788	13.3172	11.5363	14.5457	13.7804	13.2754	12.9678	12.9925	14.5778	14.0134	13.3507	13.7843	13.8172
RP_M571T921	19.1433	18.442	19.2895	20.0492	19.2082	19.2268	18.1728	19.2918	18.704	18.9714	17.1235	17.8696	17.3105	17.6666	16.536	17.5463	16.5272	18.6921	16.8974	15.3946
RP_M435T409_2	12.2708	12.5539	13.4	13.0849	13.557	12.7808	12.6034	12.139	12.3975	13.113	14.1	13.2027	13.8872	13.0206	12.5866	13.665	14.1761	14.1002	14.1185	14.0586
RP_M238T228	15.5118	15.6826	14.7678	13.9733	13.923	13.6117	16.1901	14.733	14.6622	13.1466	16.5038	16.4728	16.9571	14.1941	14.0704	16.5491	16.6043	16.4518	16.1295	15.8252
RP_M435T409_1	12.4281	12.8491	14.3033	13.1499	11.7409	12.7502	12.6607	12.717	12.5354	13.6511	14.7516	13.8851	15.33	13.5736	13.1866	14.5711	15.4044	15.3351	15.0098	14.633
RP_M406T816	14.5333	13.9142	13.5942	14.1952	14.5938	14.3172	14.4614	14.2426	13.8661	11.8652	12.6888	13.3293	13.3309	13.0684	13.0696	12.325	12.3635	13.0251	12.4223	12.5903
RP_M202T307	15.057	15.0817	15.3835	14.6616	14.2175	15.4271	15.0171	15.4329	15.0951	15.5237	14.5205	14.2064	13.9032	14.3885	13.7918	13.9065	13.9907	13.9746	14.0175	13.9839
RP_M186T74	12.365	13.1973	14.1216	14.0411	14.085	13.5754	13.6317	13.5575	13.4997	13.5935	11.9946	12.2514	12.407	12.3048	12.5544	12.0559	11.7267	12.254	12.04	12.0904
RP_M133T161	14.8411	15.0652	14.8415	13.8843	15.0555	15.1368	15.0306	15.2211	14.7935	14.836	13.8841	13.6652	14.7518	14.5374	14.8788	13.2566	14.5728	13.0965	14.3248	13.8682
RP_M704T453	14.2763	15.1241	13.2941	13.4112	12.2008	14.2628	14.7084	13.6313	13.1437	14.1112	12.307	12.3054	11.4361	12.5419	12.2737	12.2851	12.4403	11.4255	12.2373	12.1884
RP_M558T901	14.9991	15.0375	15.0338	15.6849	15.709	15.4935	13.1539	15.8046	15.2191	15.4243	13.4975	14.3594	14.0034	14.3607	14.4373	13.4862	13.7694	14.1983	13.0154	13.5735
RP_M310T953	17.2313	16.4277	17.2222	13.4135	12.212	16.5963	17.1373	16.3103	17.1792	16.5355	15.1943	12.3183	10.1766	14.3524	13.4688	16.2678	13.9946	12.5122	14.9604	11.9053
RP_M750T621_2	13.2943	13.432	13.3363	13.4541	13.1191	12.7906	13.1147	13.4223	14.8865	12.6728	15.1817	15.1218	14.464	13.6719	14.2046	14.3778	15.1357	13.3206	14.585	15.7207
RP_M248T389	13.7102	13.412	13.0738	13.3641	13.5444	13.3797	13.9294	12.9906	13.3738	12.9334	14.45	14.462	14.2486	13.4367	13.1608	13.701	14.1239	14.178	14.0982	14.5007
RP_M611T452	12.226	12.7432	12.4118	12.0031	11.6293	12.042	11.611	11.9025	12.9284	12.9076	13.5222	13.4832	12.1507	12.6713	13.8423	13.5388	13.3673	12.9112	13.9194	12.6
RP_M413T258	12.0731	12.482	14.2446	14.2988	12.7058	13.105	12.3455	13.4392	14.1627	13.448	15.3156	15.1751	14.6763	13.9063	14.4534	15.6821	14.6912	15.741	15.0606	15.6605
RP_M202T337	15.1819	14.8929	15.0258	14.3002	13.6235	14.8874	14.7298	14.8803	14.0329	14.9673	13.8359	13.8507	13.2736	13.9518	13.6094	13.1453	13.7422	13.6885	13.3758	13.685
RP_M623T354	11.6009	11.4667	13.1705	13.137	11.3674	13.944	13.3422	13.9952	14.2482	14.199	14.6445	14.9945	15.2724	14.1535	13.7345	15.882	16.3542	16.1568	15.7488	16.362
RP_M534T98	15.699	16.5294	15.1556	14.5066	13.7876	15.6593	15.3158	15.4881	15.4881	14.8619	14.8474	14.6285	13.2621	14.0794	14.094	13.1845	14.2028	12.5565	14.1551	14.4214
RP_M719T618_1	12.6757	12.3529	13.3538	12.9678	12.8671	12.512	12.3937	13.0338	13.4178	12.429	13.7376	13.7606	14.3442	13.2994	13.7795	13.8422	13.3522	12.9141	13.5767	14.9272
RP_M282T685	13.5196	13.684	13.2303	12.9355	14.2776	13.845	13.4302	13.3086	13.1147	12.9413	13.5323	14.0091	13.4911	14.504	14.1629	13.8454	15.0332	13.3416	13.4546	14.2036
RP_M431T533	13.7416	14.0447	14.8989	14.9452	14.3283	15.0595	14.7838	15.7294	15.5145	16.5743	15.593	16.0611	17.2312	15.8707	15.7463	17.3777	17.6173	17.4484	17.3496	16.8287
RP_M827T558	10.4245	11.1783	12.1555	11.6111	11.0063	12.2627	10.8335	11.7204	11.9247	12.0277	13.7558	12.1829	13.0851	11.9911	11.7815	13.1766	13.5553	12.9034	13.0717	12.3814
RP_M241T86	18.4957	19.0516	18.0905	17.1533	17.129	17.7125	17.701	18.3047	17.7622	19.088	18.6221	18.2437	19.7911	20.0883	19.6506	19.7101	19.6731	17.5594	19.3937	18.7067
RP_M534T203	13.8491	13.5106	13.536	12.797	12.0118	13.4333	13.368	13.5907	13.3978	12.9685	12.0304	12.064	12.6423	12.9659	12.4559	11.8571	12.4554	11.796	12.5695	12.053
RP_M502T911	16.074	15.8214	15.9246	16.6132	14.5401	16.2481	14.6206	15.8341	15.8565	15.97	14.1303	14.9137	13.9188	14.1563	14.4304	14.2591	14.0341	15.1093	13.4239	13.518
RP_M275T108	14.9158	15.013	15.5974	13.9374	14.0888	14.1636	15.1516	15.5935	15.6505	15.0028	15.4374	15.5127	15.6061	16.1135	16.2724	14.9643	15.321	15.3757	15.7314	15.7157
RP_M495T315	11.9991	12.9881	13.3302	12.4733	11.6724	12.6164	12.5853	13.0209	12.4867	12.8843	14.066	13.2074	13.6044	13.191	13.4355	13.6818	13.1914	13.1456	13.4167	12.7251
RP_M561T485	10.5983	10.5181	12.2623	11.7364	11.432	12.4118	11.8289	12.3722	12.099	13.3079	12.553	13.1184	14.5839	13.0235	12.5416	14.7295	14.6443	14.295	14.6489	13.9451
RP_M407T519	11.8582	12.8455	13.355	10.9694	11.5013	12.6832	11.7513	12.709	12.3969	12.4188	13.8145	12.7662	13.6433	12.6964	11.5195	13.0882	13.6611	13.0753	13.3361	13.7618
RP_M514T866	14.1982	14.5978	14.2569	14.3776	13.9756	14.9563	14.1593	14.9938	14.1627	14.3009	13.3511	12.5595	13.2565	13.7595	13.7799	13.3085	13.3278	13.9835	12.567	12.9421
RP_M357T389	13.4971	13.4548	13.2329	13.3393	13.1556	13.6822	13.8218	13.2647	13.7836	13.3846	14.6517	14.5197	13.9875	12.7367	14.092	14.0844	14.7911	13.7919	13.704	14.6381
RP_M653T429	10.462	11.8363	12.8449	11.6833	11.1307	11.6075	10.9988	11.7974	11.9943	12.2843	12.8747	12.6116	12.8085	11.6692	12.3221	12.6661	13.3606	12.6913	12.7135	13.4908
RP_M426T140	14.8243	15.1997	13.8723	12.8838	11.4839	14.2289	15.346	14.7112	13.9639	14.2329	12.6562	11.3675	12.5364	12.6945	12.3326	12.5629	12.4644	10.269	12.4769	12.7837
RP_M349T445	12.0111	12.7704	13.1873	12.9983	12.1752	12.6985	13.5363	12.8202	12.6881	13.3155	14.1253	13.8571	13.9836	13.1652	12.9355	14.3542	14.4405	14.0054	14.2455	12.9978
RP_M252T633	12.9359	13.3824	12.7867	13.0157	13.8158	13.4921	12.8678	13.0792	12.9089	12.3107	13.0345	15.2794	13.2402	15.2757	15.7222	14.8861	14.2072	13.4239	14.6731	16.0074
RP_M624T354_1	12.2639	12.311	12.5033	12.8201	12.0096	12.9626	11.9592	13.7144	13.2307	13.9086	13.6616	14.2525	14.6241	14.421	13.4955	15.5219	15.272	15.5209	15.0124	15.8032
RP_M306T228	14.4168	14.4908	13.017	13.3771	13.4775	13.4166	14.8702	13.5492	13.9209	12.5813	15.155	14.8165	15.4176	13.8834	13.4873	14.876	15.1686	14.6126	14.5529	14.182
RP_M233T161	15.0507	15.3054	14.8776	14.1661	15.0637	15.1754	15.0404	15.4279	14.131	14.8183	13.6684	13.9941	13.2549	14.5055	15.1331	13.8185	14.5182	13.322	14.1508	13.9667
RP_M757T709	11.3743	12.3731	12.1117	12.0624	11.8442	11.7393	12.3742	11.9057	12.2667	11.196	14.4256	14.5293	13.0352	12.3728	12.8097	14.6022	13.4146	12.8818	13.7902	14.6354
RP_M474T315	12.3565	12.5478	13.1537	12.2097	12.5695	12.6168	12.7093	13.2704	13.0088	12.8569	13.9984	13.4425	12.6908	13.1356	13.2419	13.1239	13.5582	13.3273	13.7666	13.4502
RP_M509T919	17.5895	17.3221	17.7087	18.5031	17.6219	17.6692	16.4338	17.6296	17.3228	17.6811	15.7656	16.7367	15.8246	16.1628	15.4881	15.9166	14.8652	17.1139	15.3517	13.8501
RP_M355T259	10.6859	10.8955	12.4268	12.3097	11.0301	11.616	10.3453	11.447	12.2104	11.8625	13.3688	12.6167	12.709	11.9529	12.2462	13.2497	13.0194	13.2155	13.0977	13.5865
RP_M324T245	15.1542	15.0029	13.2552	13.1476	14.042	14.9709	14.7505	13.7946	14.5591	13.7056	13.1622	13.2554	13.285	12.6462	13.2778	13.0806	12.7306	12.0501	12.136	13.3899
RP_M480T877	15.3768	15.3151	15.5061	15.1185	15.1024	15.8742	14.7507	15.5036	15.378	15.2539	13.4236	13.7447	13.8269	14.1244	13.3674	13.4581	13.5987	15.2735	13.2472	13.3478
RP_M136T155	15.4797	15.7706	14.7031	14.0294	15.0233	15.7509	16.0346	14.3156	15.1016	14.227	13.614	13.5787	13.2348	13.9236	14.0227	13.6065	13.5854	12.821	13.4494	13.9269
RP_M757T712	11.0961	11.5575	11.5467	11.161	11.58	10.5518	11.8483	11.4098	11.6339	10.9329	13.6696	14.2214	12.4471	11.7167	12.6311	13.7211	12.8749	12.6779	13.4692	14.2592
RP_M975T909	13.0169	12.7885	12.8883	13.3767	12.6697	12.927	11.9437	12.9316	12.9506	12.8826	11.1775	11.857	11.32	11.427	11.379	11.3207	10.8274	11.2112	10.7949	11.0058
RP_M551T452	12.4156	13.54	13.9646	12.3933	12.5117	13.5084	12.9831	12.8327	13.1129	13.358	14.3332	13.1592	14.8002	13.4959	12.7933	13.4331	14.5591	13.7202	14.2287	14.2641
RP_M295T110	15.5677	15.735	14.7711	14.2011	13.9969	14.2621	16.2327	15.1992	14.6214	13.9894	16.8353	16.6767	16.8636	14.8886	14.8157	16.4218	16.2539	16.148	16.0907	17.5437
RP_M550T908	15.5763	15.6076	15.5072	15.7239	16.1216	15.722	14.562	15.5741	15.2918	15.4628	14.3245	14.6623	14.6222	14.9432	14.5331	14.2434	14.4426	15.1608	14.3557	13.7965
RP_M555T496_2	13.4977	13.3374	15.4096	15.1071	14.0363	14.5529	14.316	15.1654	14.9318	15.8734	11.7831	11.3614	12.2888	11.3866	11.2687	11.7248	11.8118	11.9734	12.293	11.556
RP_M814T557_2	13.6121	14.4621	16.8113	15.4582	12.9635	15.7435	14.7434	15.6736	15.3509	15.9379	17.8625	16.951	16.933	15.657	15.3674	17.9442	17.6284	17.8832	17.2094	16.833
RP_M419T96	11.9562	12.121	12.9974	12.9906	12.1027	13.0117	12.1143	12.8992	12.5949	12.9348	13.0123	11.6283	13.8844	14.5436	14.2175	13.0923	14.4985	13.9249	13.5797	14.945
RP_M533T98	17.9277	18.4421	17.2858	16.6802	16.2368	17.7085	17.4109	17.3703	17.3567	17.1163	16.9737	16.6764	15.2249	16.6118	16.3679	16.2171	16.0299	15.8181	16.2573	16.6509
RP_M408T325	12.2939	12.8032	12.2754	12.5046	12.908	12.766	12.8114	12.5624	12.6887	12.549	13.0425	13.2583	13.9757	12.7015	12.6678	13.3788	13.528	13.4353	13.3919	14.0077
RP_M740T694_1	12.462	13.3817	13.6953	13.6604	11.7045	13.2615	14.9332	13.5467	13.4798	14.8016	15.7139	14.3032	14.189	14.1817	14.687	15.5739	15.0841	14.4149	15.3227	15.4512
RP_M238T568	12.3358	12.8326	12.4957	12.6069	13.549	13.2812	12.6765	12.7032	11.9697	12.733	13.6219	14.7096	12.9338	14.4629	14.8833	14.4118	13.4368	13.102	14.3124	15.578
RP_M752T506	11.303	11.7104	11.5415	11.2929	10.8732	11.4822	12.0647	11.3218	11.4517	12.0122	13.5677	11.9009	12.2437	11.6991	11.7976	13.1934	13.3116	12.6166	13.3633	13.074
RP_M378T459	15.1832	15.1345	13.774	12.7975	13.9217	14.6441	15.3038	13.8097	14.1507	14.1988	13.0881	13.0574	12.638	12.9316	12.7624	12.4302	12.4242	11.9217	12.6347	13.0124
RP_M654T365	14.4945	13.1986	12.2	13.724	13.0575	13.2598	14.3742	13.4923	12.2001	13.3264	14.372	13.8451	15.1177	14.0489	14.5365	13.6121	14.0921	13.9707	13.8171	14.3061
RP_M247T229	13.0577	13.1198	12.525	11.6957	11.3054	11.5126	13.6732	12.3378	12.6406	10.4999	14.0888	13.9981	14.4459	12.9031	12.1452	13.4553	13.8478	13.8709	13.634	12.5427
RP_M506T913	13.0739	12.896	12.663	12.9636	13.4233	12.6278	11.0551	13.0146	12.9665	12.9384	13.4637	14.6174	14.6424	14.7662	14.6367	14.9158	13.4743	14.8127	13.6801	12.5702
RP_M432T533_1	12.1592	12.693	13.2575	13.3301	12.1405	13.6787	13.0733	14.229	14.1669	14.7593	14.1854	14.6223	15.9395	14.2629	14.5106	16.268	16.4259	16.1869	16.103	15.4351
RP_M313T640	13.0473	12.7203	13.1303	12.159	13.3476	12.9458	12.2027	12.725	12.3217	12.5291	13.0862	12.9367	13.7557	13.8533	13.6825	12.3756	12.9332	11.9901	12.4938	12.7576
RP_M432T533_2	11.8243	12.0529	12.4515	12.916	12.7329	12.7799	12.0936	12.5922	12.8397	13.096	12.9256	13.1101	13.9832	13.4145	13.2752	13.7832	14.4171	14.344	14.3244	13.6567
RP_M198T568	13.7854	13.9086	13.6317	13.5445	14.8334	13.5052	12.8699	13.727	13.6731	13.5839	14.2902	16.1396	13.3145	15.8583	16.4624	15.6763	14.8917	14.2876	15.6962	16.8508
RP_M624T354_2	9.88468	10.9778	11.0237	11.1659	9.3475	11.8778	11.0241	12.3744	12.3424	12.3387	12.5795	12.1129	13.1446	12.4521	12.0366	13.4044	14.0153	13.3824	13.0934	14.1452
RP_M179T46	14.0252	14.0078	13.7355	13.9473	13.7089	13.8139	13.3372	13.8485	13.9164	13.6828	13.6294	14.2422	14.2048	14.1067	14.4428	14.1722	14.3852	13.7071	13.8014	14.0456
RP_M822T558_1	11.7594	12.4431	13.9751	12.8885	11.0949	13.3022	12.0423	13.1625	12.9843	13.4522	15.104	14.2178	14.3621	13.1378	12.9358	14.7866	14.7839	14.8418	13.9066	13.8794
RP_M822T557	11.2682	12.3193	13.2095	12.0911	11.0544	12.5915	11.8705	12.9387	12.3881	12.7942	14.178	14.1893	13.8557	12.8904	12.4074	14.6498	14.6854	14.7618	14.2056	13.3548
RP_M461T174	13.665	13.1381	12.465	12.5593	12.1645	12.7522	13.9887	12.5922	13.8887	12.2459	13.65	14.3916	13.9419	12.4661	13.5235	14.5115	14.5703	13.3101	14.5283	14.3635
RP_M577T89	15.4637	15.6639	14.519	14.1592	12.6051	15.4584	14.1912	14.9492	14.4982	14.3969	16.4029	15.8415	14.4382	15.3787	15.7823	15.2882	15.6646	14.9881	15.4303	15.5884
RP_M542T432	10.8125	11.3613	11.6911	11.0645	10.6617	11.0613	11.8284	11.6498	10.9809	10.9267	12.1268	12.199	11.726	12.21	12.3299	11.9803	12.1636	11.4484	12.0056	11.4092
RP_M557T99	14.5295	15.2242	14.3944	13.8303	12.7565	14.4073	14.4917	14.4297	13.8083	13.8797	13.6461	13.137	12.6856	13.0018	13.5071	13.2603	13.0951	12.1479	13.0653	13.596
RP_M815T557_1	13.4449	14.5305	16.3323	15.0786	13.1114	14.8649	13.9815	15.4051	15.2237	15.5817	17.7183	16.4969	16.4241	15.1632	14.8252	17.3703	17.2273	17.4236	16.9003	16.3028
RP_M305T921	14.3086	13.3217	13.8016	14.7058	14.1243	13.8406	12.0167	14.2813	13.53	13.84	11.8318	12.5868	12.0705	12.1342	11.8495	12.0753	11.4829	12.9761	11.8364	9.37383
RP_M572T921	16.9581	16.3152	17.033	17.9397	17.0479	16.9707	15.6468	17.156	16.5123	16.8396	14.9148	15.4308	14.9141	15.2512	14.4559	14.9785	14.3912	16.4233	14.2398	13.1782
RP_M989T546	9.14634	9.94359	11.0862	10.4347	9.25471	11.5822	10.9225	11.9053	12.0144	12.0621	12.1173	12.2085	12.7398	12.0233	11.4412	13.597	13.5833	12.8333	13.1597	12.7688
RP_M286T125	14.2628	15.1033	14.1217	12.9423	12.9927	13.7861	14.4541	13.6447	14.0379	13.7029	12.7891	12.9577	12.5949	13.0791	12.3775	12.4632	12.5908	12.2684	11.9249	12.9351
RP_M520T137	15.1286	15.8202	14.3673	11.9152	10.8937	15.0633	14.9498	15.5616	15.3605	14.8833	12.8022	11.0775	12.7783	14.3707	13.5364	13.4647	13.5915	10.066	13.3868	13.938
RP_M559T456	14.8734	15.1156	15.5516	16.4389	14.6319	16.6014	16.2219	16.9909	16.9852	17.7576	16.028	17.7664	17.0517	18.1296	17.7786	18.3943	18.1217	18.2004	18.4247	16.6868
RP_M361T318	12.4248	12.4737	12.9716	12.8288	11.8844	11.8446	13.1789	11.8573	13.7581	11.3283	15.1412	15.4727	13.5591	12.429	13.345	14.9563	14.2978	14.4721	14.3437	14.164
RP_M187T335	15.473	15.4279	14.2055	14.316	14.879	14.448	14.8815	14.386	15.0435	13.0736	15.2951	15.6204	15.1903	14.2774	15.8708	15.7942	15.296	14.6641	15.0172	15.8007
RP_M445T696	11.3892	12.4065	13.5807	12.8018	12.0843	12.8611	11.924	12.124	12.7765	13.4028	13.8256	13.571	13.6116	12.4036	12.565	14.1977	13.7548	13.6215	14.0815	13.9264
RP_M314T710	13.8749	13.6726	14.3411	14.2543	14.3109	13.2803	13.3824	14.0077	13.0201	13.4435	15.7237	16.7879	16.5203	15.6798	15.2746	14.2477	14.3958	16.0869	15.297	15.7958
RP_M202T388	14.5341	14.4389	14.2128	13.5595	13.4816	14.201	13.1458	14.2166	12.7903	14.2174	12.4063	13.3774	12.3486	13.0039	12.7312	12.3914	12.6119	12.9655	12.1203	12.7456
RP_M819T472	11.0948	11.2536	12.247	12.0671	11.2187	11.3839	12.2696	11.7949	12.184	12.313	14.291	12.2706	13.1014	12.5609	11.9867	14.2391	13.2354	13.6252	13.9282	14.3733
RP_M498T259_1	11.8841	12.1048	14.0572	14.2937	11.9842	13.1234	11.7029	12.2287	13.1796	11.8964	15.212	14.8384	13.4215	13.5608	13.9286	15.4839	14.6503	15.5277	14.6003	15.4916
RP_M549T533_2	12.4617	12.5525	13.1217	12.9867	13.0005	13.7185	12.7519	13.7969	13.9313	14.558	13.9629	14.1025	15.0329	14.2645	13.8751	15.4847	16.2438	15.3755	15.5089	14.7261
RP_M483T932	11.7654	11.6151	11.9084	13.0478	13.1965	11.8284	11.7365	12.1887	11.467	12.0776	15.0722	15.4224	14.6826	15.3431	14.7128	15.6096	13.8699	16.002	14.665	12.2168
RP_M401T338	14.7195	14.1376	15.6083	15.8917	15.0645	13.7836	14.9847	15.2728	15.6753	14.372	16.9868	16.5479	16.4596	14.8661	14.8533	16.2495	16.2743	16.6605	15.9737	15.9444
RP_M497T919	18.6698	18.2645	18.7745	19.5724	19.0804	18.6961	17.7245	18.9652	18.6268	18.7714	17.4099	18.2137	17.2807	17.4129	16.8236	17.4661	16.6915	18.4284	16.7768	15.7528
RP_M220T46	16.1656	16.4139	16.0121	16.2689	16.8464	16.1361	15.2988	15.6731	16.2261	15.869	15.8429	16.0748	16.5797	16.2423	16.8799	16.0356	16.4875	16.2385	16.2911	16.3132
RP_M405T445	13.0468	13.4168	13.8285	13.6283	12.932	13.6344	12.567	13.4819	13.6915	13.978	14.4354	14.3605	14.4993	13.7212	13.3674	15.048	15.0655	14.8639	15.1443	14.0197
RP_M571T908	17.5211	17.3547	17.2931	17.7527	18.1719	17.4909	16.3823	17.5855	17.3451	17.5474	16.1519	17.0034	16.6923	16.9181	16.2451	16.4842	16.3479	17.1565	16.0613	15.355
RP_M316T762	14.0628	13.6203	14.5702	14.4982	14.4307	13.6985	14.0604	13.6773	13.4207	13.8601	15.9056	17.1196	17.074	16.3043	14.9831	14.5178	14.9029	16.8594	15.7047	16.8773
RP_M393T314	15.2108	13.9898	13.5918	14.811	14.4821	15.5393	14.6022	14.4635	15.0613	15.5177	13.6459	13.1189	12.5066	13.898	14.1084	13.7275	13.6272	12.9282	13.7994	12.4628
RP_M538T477_1	12.6719	13.8416	14.0172	13.9562	12.4561	13.3372	12.6124	14.97	14.4524	15.1639	15.4315	15.7169	15.8926	13.667	13.5792	16.6886	15.8871	16.5247	16.5671	16.2116
RP_M459T463	12.3104	12.0875	12.3233	13.2361	11.6632	13.3722	12.6657	13.4521	12.7273	14.6359	12.5234	14.1728	14.7044	14.5788	14.2362	14.8146	15.1696	14.6833	15.1695	13.0449
RP_M389T380_2	14.0455	14.752	14.5663	14.3734	13.9273	14.0476	15.1823	13.5457	14.6097	14.7764	15.7818	15.4876	15.4172	14.8764	14.5708	15.6824	15.9147	15.6709	15.6819	13.9072
RP_M725T662	12.1878	11.9923	11.4233	11.0057	10.1915	11.3053	12.7109	12.421	12.1056	11.2638	13.3562	12.7129	12.8694	12.2996	11.5819	13.7648	12.9524	12.1415	12.9675	13.9
RP_M560T456_1	14.5915	14.7314	14.4284	14.9609	13.8637	15.6456	15.3292	16.3617	16.1759	16.8961	14.8141	16.943	16.209	17.3316	17.011	17.5674	17.2939	17.3638	17.619	15.803
RP_M537T478	13.3307	14.2964	14.2391	14.7559	13.7871	15.2427	13.6512	15.4751	14.1937	15.4623	15.8561	15.9277	16.2791	14.4175	13.903	16.9237	16.0052	16.6518	16.6747	16.4682
RP_M535T393	13.7531	12.4325	14.0652	13.684	12.9968	13.9942	14.7624	13.0829	14.2569	13.645	15.4268	15.2727	14.9162	14.2225	14.0076	14.732	14.7339	15.0245	14.8404	14.0092
RP_M490T882	17.303	17.3472	17.5115	16.857	17.2636	17.5363	16.8197	17.4736	17.1352	17.3421	16.1255	16.5354	16.1067	16.5621	16.8051	16.476	16.1372	17.0517	15.4276	15.8517
RP_M426T249	14.1517	12.9833	13.8914	13.5251	13.0251	14.4595	14.6498	14.3171	15.0001	12.6361	15.4116	15.3837	13.6019	14.6207	15.7255	14.5035	14.899	14.3281	14.2992	14.7465
RP_M522T911	18.4638	18.0049	18.3141	18.8779	18.7199	18.1967	17.2533	18.4346	17.9754	18.2257	16.8658	17.762	17.0274	17.3689	17.0851	17.2189	16.8942	17.9983	16.6682	15.7023
RP_M451T347	12.8347	13.1395	12.5948	13.6677	12.5723	14.4065	12.1753	14.3375	14.1774	14.0557	14.173	14.9545	15.5124	13.2875	13.5731	14.8702	14.2643	14.3555	15.1489	14.7756
RP_M554T601	15.8516	13.431	13.1972	14.5732	15.0247	12.8402	15.7532	14.8521	16.8617	13.2317	17.842	18.0206	17.101	13.6542	14.8504	16.7453	17.2911	16.6721	16.9676	18.4102
RP_M455T424	11.2117	11.6507	11.2632	10.3702	10.6459	10.794	11.2803	11.4156	11.6974	11.2958	11.713	11.5571	13.0777	11.4836	11.8457	12.3582	13.4119	10.8116	12.6312	13.5431
RP_M168T136	16.0248	16.3266	15.5969	15.208	15.133	15.9387	15.3918	15.9311	15.9368	15.7132	14.6573	14.2267	14.9774	15.4849	15.3482	15.0858	15.1162	14.5116	14.9713	15.3606
RP_M974T910	14.0127	13.0812	13.7368	14.5339	13.3641	13.8079	12.5795	13.909	13.6298	13.6889	11.2036	12.6145	11.3581	11.9526	11.8174	11.6517	11.125	12.4701	11.0292	11.7552
RP_M261T97	15.3675	15.1886	15.4346	15.1855	14.7991	15.7416	15.5922	15.3391	15.4971	14.8609	15.3727	15.4584	16.2436	15.5514	15.5707	15.7053	16.4837	15.0544	15.9325	16.1963
RP_M188T233	15.2649	15.046	14.9512	13.9467	13.5222	14.9483	14.5299	14.8019	13.7319	14.5897	13.6492	14.1197	13.1438	13.7223	13.5256	12.8703	13.2651	13.7102	13.0579	13.7073
RP_M359T74	12.1248	12.4675	12.9474	13.4584	12.7136	12.7418	11.8355	12.4927	12.8539	12.6506	13.433	12.768	13.8564	12.8837	13.1579	13.1371	13.2577	12.8679	13.1245	13.4691
RP_M246T248	17.8374	18.0104	18.4139	17.3222	17.4788	17.3071	17.4624	18.4663	17.8703	17.4379	17.1331	16.7617	16.8245	16.6167	17.1107	16.3958	16.6778	16.3429	16.9478	16.9594
RP_M221T777	16.8628	16.7631	16.4356	16.7462	18.036	16.5902	16.6951	16.5059	16.5337	16.3488	16.7532	16.5562	16.9669	16.8849	17.1393	16.5401	16.9182	16.4799	16.6636	16.861
RP_M157T181	15.4642	15.5294	15.7903	15.5253	15.8762	16.0034	15.9967	15.773	15.2241	15.7005	14.8716	15.2708	15.0659	14.9506	15.2014	14.6415	14.7143	14.7615	14.808	14.7714
RP_M488T428	13.9179	14.7336	14.0024	14.9949	14.9359	14.2326	13.9731	14.7469	13.9818	14.3507	15.752	15.7746	14.7326	14.7248	15.5012	16.3917	15.8178	16.1398	15.979	14.7924
RP_M814T557_1	13.3897	14.0257	16.5961	15.2233	13.2171	15.1811	14.1716	15.4417	15.1221	15.6311	17.8076	16.5941	16.4153	14.8576	14.5183	17.5057	17.1739	17.4213	17.0337	16.4251
RP_M391T117	12.229	12.2042	12.5809	11.9644	11.5914	12.4334	12.4343	12.644	11.6009	12.2639	12.5987	12.8316	12.862	12.7971	13.0552	12.9937	12.7892	12.2513	12.0451	12.8351
RP_M401T542	11.2761	12.0146	11.5577	10.9836	11.0626	12.2247	11.6718	11.8447	12.3276	12.2523	12.5759	12.194	13.4629	11.0907	12.0987	12.7218	13.091	11.8062	13.4341	13.6928
RP_M559T901	13.6298	13.6286	13.4093	14.2353	14.6221	14.0386	11.5094	13.5	13.1718	13.4111	11.6453	12.7336	12.2185	12.6663	12.835	11.8243	12	12.8968	11.7677	12.0843
RP_M366T533_1	12.3639	12.9471	13.842	13.6145	12.4896	14.4271	13.8546	14.9373	13.9155	15.9933	15.2115	15.6881	16.2433	15.6525	14.4762	17.1666	17.1208	17.3488	17.1774	16.4476
RP_M945T696	11.3617	10.4048	11.3096	10.7803	10.3936	11.2431	11.2611	11.3119	11.0378	11.2889	13.2486	12.2952	11.5342	12.677	12.4189	12.4162	11.0712	10.9178	10.9983	12.6616
RP_M184T482	12.5303	12.7336	12.2187	12.1163	13.2401	12.4788	12.3059	12.2472	12.3188	11.8509	12.8358	14.5135	12.3094	14.9978	15.4291	13.8748	13.4012	12.3709	14.0964	15.533
RP_M402T718	17.2813	17.2091	17.3153	16.7895	16.109	17.0781	17.527	17.3356	16.9734	17.5764	17.1694	18.2762	18.0885	17.7358	19.0929	16.6633	17.8843	17.517	18.2591	17.8243
RP_M479T227	11.9961	12.2228	11.7912	11.4195	10.5857	12.2708	11.6278	11.731	12.0783	12.4776	11.993	12.1988	12.8272	12.9153	12.4561	12.5938	13.293	11.8151	13.586	13.7845
RP_M555T496_1	14.052	13.6505	16.0792	15.6614	14.3907	15.2804	12.2972	15.8433	15.5575	16.4612	11.2555	11.0258	12.0652	11.2686	10.3022	11.4623	11.6066	12.1186	12.3712	11.2343
RP_M424T563	10.5229	11.2264	12.2908	11.5359	11.4629	11.6738	10.9175	11.8645	11.8379	12.2964	12.8216	11.6806	12.7707	11.4936	11.4054	12.8997	13.5644	12.5016	13.0654	12.815
RP_M449T891	14.5815	15.0411	13.7918	13.5934	14.6973	13.0925	12.5818	14.5708	13.6511	14.2763	12.2149	12.6946	13.0806	12.7879	12.9141	12.4635	12.2545	13.4878	11.8096	12.5415
RP_M431T392	10.6602	11.2769	12.3705	12.0342	11.1508	12.4376	12.0108	12.6353	12.0983	13.2299	12.8573	13.6082	15.3071	12.8215	12.0686	14.8909	15.1953	15.3814	14.7305	14.6258
RP_M674T676	12.4738	12.221	12.0325	11.3098	11.6327	11.8957	12.9025	12.0278	12.5579	11.895	13.3711	13.2393	13.1705	12.1772	12.6312	13.6592	13.4198	12.2643	13.4236	14.5667
RP_M110T125	15.3312	15.6731	14.8234	13.9028	13.7732	14.8964	15.1908	14.4495	14.7914	14.9793	14.0239	14.2277	13.7823	14.4094	13.3554	13.4433	13.6409	13.2666	13.6004	14.2548
RP_M474T501	15.8472	15.6955	15.5727	15.2116	16.6872	15.6319	14.9398	15.4492	15.3909	15.3313	15.7273	15.2574	15.6453	15.8605	16.3535	15.2977	15.9076	15.0403	15.5025	15.3531
RP_M512T569_2	12.8567	13.1259	12.1946	12.0081	13.5435	12.6714	12.8188	12.8232	12.5723	12.4798	12.8508	11.8311	13.1854	13.1596	13.741	12.545	13.0451	12.1841	12.9233	12.4541
RP_M526T438_2	12.5225	12.4493	13.5574	13.8538	12.8843	13.3813	11.8566	14.2563	12.6561	15.5734	13.5963	14.8214	16.1683	14.5383	13.58	15.931	16.1219	16.201	15.9123	15.7662
RP_M574T945	14.3787	12.7039	14.38	15.4263	15.0174	13.9352	14.3847	14.5189	13.5422	14.0054	12.4536	13.256	10.8647	12.5287	11.1044	12.4053	11.1354	13.6368	12.0807	9.87811
RP_M367T534	10.712	11.3893	12.2954	11.9511	10.9847	12.1772	11.6394	12.2084	12.3338	13.5495	12.9901	12.7247	14.2371	13.5171	12.7934	14.1305	14.4361	14.839	14.4629	14.1291
RP_M383T49	14.8133	14.6154	14.4733	14.5859	14.9214	15.2733	15.529	15.2721	14.3858	13.8759	14.1971	14.8961	15.7526	15.3593	16.2769	15.604	15.5955	15.7108	16.4131	15.6131
RP_M540T571	11.7465	11.2617	11.9264	11.8276	11.6903	11.9783	11.6343	12.4731	12.5723	13.5184	12.0462	12.902	14.3199	13.0245	12.6498	13.7577	14.4231	14.0884	14.2685	13.4787
RP_M262T78	12.4354	13.5264	14.3966	13.2241	13.0267	14.1553	14.0339	14.5947	14.1459	14.3468	14.8537	14.0328	15.127	14.4204	14.3308	14.5694	14.634	14.6778	14.2553	14.6593
RP_M307T141	12.5855	13.9295	13.9319	11.9954	12.6191	13.42	13.8903	13.8675	13.2664	12.2196	12.0386	11.0501	11.9556	12.1902	12.0989	11.8087	12.2898	10.4964	11.5445	12.2623
RP_M695T281	12.9729	11.924	12.4662	12.6335	12.6421	12.2685	12.9953	12.789	13.973	10.5959	13.981	13.6302	13.0853	13.2351	13.9775	13.4261	13.115	11.9168	13.2361	13.146
RP_M583T588	12.4196	13.5973	14.2107	13.8866	13.4433	13.1673	13.8047	13.962	13.4004	13.4204	14.9694	13.9005	13.8101	13.9867	14.6009	15.1587	14.1315	14.5738	14.1905	14.9912
RP_M653T557	14.3752	13.5253	13.8746	14.0501	13.8162	14.1674	14.7675	13.8831	12.8577	13.1387	14.7364	14.677	15.4236	14.8301	13.7276	14.4769	14.6993	14.5482	14.4169	13.7558
RP_M578T90	13.4704	13.558	12.5457	12.1414	11.4853	13.1679	12.942	12.8512	12.7504	12.3523	14.5056	13.3481	12.4373	13.8109	14.1088	13.3231	13.0138	12.7302	13.1902	13.8412
RP_M247T248	15.1587	14.8536	14.7144	14.1126	14.1985	14.0684	14.5688	15.626	14.7029	14.3014	13.9063	13.5244	13.6058	13.5873	14.0574	13.1528	13.2506	12.8802	13.6167	13.7911
RP_M437T542	14.1548	14.477	13.5401	13.573	14.7553	14.2907	13.7209	13.9168	13.8968	13.6805	14.298	13.698	14.4356	14.1094	14.5815	14.0738	14.8356	14.2015	13.7127	14.2915
RP_M207T175	15.0502	14.3007	13.832	13.9233	13.9837	14.5764	15.0441	14.5338	14.5605	13.0458	15.2108	14.9873	15.2266	14.9412	14.8694	15.166	14.2556	14.1952	14.9384	14.7156
RP_M822T563	13.881	13.2811	13.2399	13.0415	12.2326	12.7915	13.7615	13.8496	14.5969	11.9208	14.6936	14.674	15.9626	13.4225	13.739	15.2388	15.8061	14.383	16.0581	16.6989
RP_M413T259	11.3216	11.7255	12.3889	12.2494	11.2783	11.8889	11.1006	12.0736	12.2246	11.7713	13.032	13.0362	12.6295	12.2895	12.7685	13.3658	12.6577	13.3586	13.1107	13.9835
RP_M266T685	15.5835	16.2258	15.4193	15.2555	15.7198	15.9823	15.2917	15.759	15.276	15.2274	15.707	16.3291	15.4749	16.9093	16.6396	16.5327	17.4259	15.0755	15.8092	16.3203
RP_M300T389	10.8006	10.9735	10.8731	10.9386	11.2345	10.4864	11.2891	10.3625	11.1674	10.5736	11.6747	11.8996	12.0499	11.7015	11.0822	11.2903	12.2889	11.3214	11.5249	12.0496
RP_M176T95	15.5727	15.4654	15.5646	14.73	14.3482	15.9489	16.0588	15.3772	15.5002	15.4074	16.274	15.726	16.1655	16.5686	16.8604	15.9123	16.2953	13.0237	16.7024	16.8781
RP_M421T298	13.0958	15.5282	16.2057	15.6848	15.0541	14.9517	15.9554	15.6655	15.7586	15.6152	16.4857	16.5209	16.4337	15.8261	15.8821	16.7396	16.8779	16.6407	16.6689	14.7822
RP_M806T478	11.9475	12.4188	12.6587	12.1094	11.8199	13.585	11.2655	12.9166	13.2161	12.5963	13.4865	13.1554	14.2361	12.4729	12.554	14.6579	13.5717	14.0146	13.9973	14.4705
RP_M366T533_2	13.4873	13.7405	14.2021	14.1947	14.2421	13.0284	13.0955	14.3411	14.7086	15.5527	14.9634	15.2282	15.9913	15.2623	14.6261	16.5827	15.8811	16.7112	16.6333	16.0494
RP_M823T563_1	13.6746	12.9884	12.8362	12.6578	12.446	12.5657	13.8284	12.3523	13.9227	12.2193	14.359	14.4737	15.3381	13.3952	13.6366	15.4836	15.5164	13.8279	15.5081	16.5094
RP_M211T46_2	14.3965	15.5924	15.6177	15.8052	16.5846	15.4491	14.2205	15.2709	14.3009	14.2725	14.7539	15.4274	16.0146	15.724	16.5969	15.6547	16.0295	15.447	15.3741	15.6979
RP_M716T480	14.6875	13.3035	13.3324	12.5055	13.1738	13.8076	13.3188	14.1547	14.3857	13.8783	13.9552	14.7092	15.2305	14.3022	14.9316	14.3564	14.4075	12.7213	13.936	14.6948
RP_M170T228	13.7694	13.8367	13.0476	12.5021	13.2082	12.5743	14.2931	12.7408	13.3251	11.6832	14.3872	13.8806	14.6396	13.2478	13.0162	14.0665	14.5372	14.0875	13.927	13.067
RP_M416T355	13.7537	13.3005	14.4921	14.0592	13.3595	15.1589	14.4352	15.1504	15.1313	15.5231	15.9418	16.3942	16.7371	15.2089	14.703	17.6125	17.313	17.9145	17.0962	17.3313
RP_M559T533	11.4931	11.8815	12.4591	12.8524	12.9478	12.8411	12.5764	13.1176	13.215	14.0293	13.0273	13.1156	14.4382	13.5012	13.4398	14.7739	14.3234	14.0927	14.5761	13.9
RP_M530T423	11.3969	11.8373	12.7892	12.5151	12.2292	12.7874	12.125	12.7488	12.7377	14.3173	13.767	14.0417	15.4165	14.1692	13.3675	16.0924	16.1606	16.1377	15.7884	14.9978
RP_M317T755	13.3477	13.4933	12.6976	13.3764	14.696	12.932	13.0249	13.1633	12.9413	12.9828	13.2593	14.5981	14.5577	15.0894	13.7853	13.0887	13.8255	14.7512	13.7234	14.4855
RP_M442T496	13.6703	14.3655	14.1357	13.512	12.6212	14.7304	12.929	13.4475	13.4371	14.4475	12.1707	12.1696	11.6901	13.4706	12.903	12.3871	12.1687	12.649	12.4482	11.1447
RP_M314T534	16.367	15.8879	16.3715	15.8129	14.7085	15.9841	16.2025	16.2441	16.4457	15.9544	14.9565	15.6106	14.9818	15.3506	14.7309	15.3796	15.2491	15.1569	14.7922	15.267
RP_M657T468_1	12.9874	15.3013	13.9044	14.0463	13.514	13.3477	14.0172	13.96	13.9404	13.8475	17.4114	17.351	17.904	13.3578	16.8391	17.4711	17.667	16.8081	18.1883	19.4073
RP_M318T335	15.0128	14.3726	12.6041	13.4784	13.4811	13.4246	14.9314	13.6401	14.054	11.8629	14.7109	14.9403	14.695	12.7219	15.4069	15.3572	14.7335	14.0788	14.4813	15.2138
RP_M657T468_2	12.9451	14.5735	13.4188	13.1893	13.4017	12.6664	13.2285	13.6278	14.354	12.8909	16.8593	16.7758	17.4196	12.8875	16.4213	16.8707	17.0474	16.2034	17.5744	18.8615
RP_M263T235	12.979	13.1421	13.5629	12.3953	13.6363	13.7455	12.9738	12.9147	13.1332	13.0513	14.9136	12.8933	14.4047	14.402	12.8788	13.9224	14.1378	12.7358	14.5242	13.7479
RP_M491T408	12.5686	12.8813	12.4105	12.0999	11.515	12.4056	12.3523	12.0164	11.7392	12.2675	12.6662	12.4201	13.1235	13.0168	12.4493	12.4629	12.9346	11.924	12.5055	13.6518
RP_M227T685	14.3683	14.7676	14.2043	14.3248	14.858	14.8659	14.306	14.5958	14.0148	13.8451	14.4015	15.1403	14.7974	15.6394	15.1549	15.2369	16.3658	14.2621	14.5516	14.8438
RP_M592T121	15.518	16.6664	15.0327	14.454	13.3485	16.2352	16.6082	14.9328	13.8757	16.4328	14.4125	13.2962	13.6355	13.1968	11.3841	12.9785	13.1085	11.7216	13.233	14.3533
RP_M467T903	13.8653	13.5656	13.1674	13.8862	13.202	13.6484	12.5575	13.3898	13.973	13.1745	12.167	13.2037	12.622	12.592	12.2397	11.3465	12.2232	12.7736	11.7894	11.8927
RP_M590T474_1	11.488	11.253	12.9858	13.4503	11.9966	12.5489	11.4561	12.9517	12.9274	13.1024	13.4631	13.2207	14.1465	12.8088	12.5687	14.5563	14.1991	14.6255	14.3584	14.0996
RP_M143T49	14.5099	14.6058	14.382	13.6549	13.6901	14.4075	14.6264	14.6661	14.4542	14.068	14.177	14.4946	13.9158	14.9523	15.4719	14.9966	15.2923	15.0878	15.4789	15.219
RP_M195T161	18.1074	18.5249	18.3447	17.5414	18.5036	18.3883	18.3954	18.5997	18.1435	18.2783	17.574	17.1804	18.2199	17.8997	18.3318	16.8978	18.1392	17.0474	17.9416	17.5317
RP_M672T539_1	13.9298	14.8535	14.315	13.3936	11.8736	13.1492	14.3177	13.257	13.5455	12.7505	15.3816	13.8312	14.1497	14.5986	13.0549	15.3134	15.2141	15.0946	15.2188	14.5509
RP_M497T551	12.1077	11.8873	12.3994	12.9191	12.8689	13.1829	12.7013	12.4533	12.3051	14.4335	12.3015	13.6875	14.8683	14.4323	13.6299	14.9886	15.1283	14.9958	15.1589	13.3193
RP_M408T364	20.178	22.0964	22.2681	21.8071	20.5029	20.4768	21.9858	21.5727	20.388	20.8972	22.2285	22.9628	22.2188	21.4951	21.4631	22.6406	22.48	22.8828	22.6073	22.3551
RP_M266T263	14.5376	13.8854	13.0664	12.7264	13.0407	12.7438	13.3722	13.4568	13.2127	13.7508	11.7771	12.5368	12.179	12.951	12.6244	11.7075	12.4491	11.6623	12.395	11.9095
RP_M787T580	12.2373	12.8688	13.1113	12.1706	11.6977	11.924	12.6374	12.3812	12.1078	12.6435	13.0077	12.3721	12.9817	12.8863	12.7696	13.3961	13.703	12.1303	13.1055	13.1158
RP_M583T909	13.9785	13.5894	13.975	14.5885	15.3927	13.6347	12.5027	13.5163	13.7202	13.3969	12.3541	13.3109	12.8853	12.6265	12.464	11.8871	11.7733	13.3257	12.037	11.5793
RP_M588T453	11.4511	12.476	12.0284	11.6138	11.4981	12.3157	12.1179	12.1629	12.4324	12.7824	12.2717	12.16	12.2854	12.4057	13.169	12.7892	13.5152	11.5489	12.6599	12.6449
RP_M202T137	11.5772	12.1516	11.4215	11.4962	12.4696	11.6141	12.0207	11.5295	11.4499	11.5975	12.5076	12.1576	12.192	12.4825	12.425	11.6057	11.6725	11.2503	12.3754	11.9267
RP_M382T506_2	14.6469	14.5307	15.4653	15.1267	16.154	14.9318	14.7114	15.1134	14.9454	13.7743	15.9397	15.5716	15.5146	14.5477	15.7866	15.3035	15.7954	15.7821	15.7504	14.958
RP_M526T438_1	12.9966	12.9832	14.1392	13.9619	13.0586	14.5684	13.8797	14.7942	14.285	16.2966	14.6022	15.6963	16.8502	15.182	14.0324	16.7674	16.7976	17.1152	16.7079	16.3356
RP_M293T437	12.4119	12.5876	12.2118	10.7478	10.9544	11.9801	13.0846	11.7002	10.8095	12.6538	9.43191	10.2352	9.87994	10.6811	10.3407	10.3506	9.7106	9.81528	10.8036	11.3457
RP_M462T259	11.6581	12.4037	13.9232	14.1543	12.13	12.9534	11.6329	12.3114	13.1756	12.8897	14.6487	14.7411	13.9783	13.3173	13.4535	15.0722	14.1166	15.3519	14.2291	15.2986
RP_M468T933	14.9596	13.2373	14.7536	15.2552	14.564	14.1004	14.5232	12.37	14.5447	14.871	16.738	17.0314	16.2974	16.9511	15.9675	16.9595	14.7952	13.6517	16.3075	13.9726
RP_M290T89_1	15.3038	15.6253	14.0085	14.7661	12.8977	14.9836	15.0868	14.6217	14.4558	14.5962	16.2522	15.6569	14.709	15.2161	15.5114	15.2302	15.1941	15.1347	15.2802	15.5342
RP_M591T899	15.2443	17.6407	17.451	15.0626	15.4882	17.9499	13.4556	17.9374	17.6036	17.6523	12.1679	15.126	15.0395	14.6408	14.3877	14.4629	16.3928	14.8779	13.7358	13.7122
RP_M588T110	13.2069	13.4947	12.2217	11.1139	11.0732	12.2205	13.4496	12.6321	12.6037	11.2532	14.2167	13.5284	13.5386	13.1822	13.5131	13.5387	14.3285	12.524	12.1065	14.9068
RP_M629T462	13.0004	13.4453	13.1398	13.3208	13.7377	13.3716	12.5911	13.254	12.8877	12.6399	13.4705	13.0533	13.7228	12.809	13.5196	13.4793	13.5026	13.1035	13.3173	13.9629
RP_M403T532_1	15.0464	14.6754	14.5139	13.9782	13.5383	14.0748	14.845	14.2397	14.518	14.6933	14.284	13.7024	13.4861	14.4849	13.3323	13.5717	13.339	12.6574	12.1476	12.8825
RP_M592T921	17.6915	17.0568	17.9388	18.6828	17.9079	17.8169	16.2996	17.8665	17.3002	17.5195	15.5901	16.6462	15.7949	16.276	15.4104	16.048	14.9022	17.44	15.365	13.7065
RP_M303T937	17.1595	16.2984	17.0843	18.5122	17.8348	16.8669	17.2403	17.5035	17.0832	17.3015	15.5605	16.3951	14.2055	14.9269	14.0074	15.4365	13.9085	17.1159	14.4785	11.8214
RP_M612T557_2	12.4563	13.23	15.0512	13.9267	13.4398	13.802	13.0483	13.9543	13.9853	13.501	16.3888	15.4025	15.0001	13.6512	13.074	16.3553	16.069	16.3334	15.5199	14.959
RP_M341T495	13.1887	13.305	12.7812	13.1949	14.2229	13.1053	13.0801	12.9219	13.1366	12.6507	13.0615	13.3663	13.3897	13.1603	13.7654	12.7204	13.2989	12.9421	12.9724	13.2262
RP_M261T389	14.5189	14.2642	13.977	14.6074	15.0416	14.1592	14.6859	13.9787	14.222	13.9201	15.1127	15.4004	15.0637	14.4919	14.6205	14.7222	14.669	15.1761	14.7267	15.6574
RP_M530T919	16.4281	16.2782	16.4859	17.4088	16.8055	16.5762	13.5067	16.4438	16.2423	16.4518	14.7007	15.6432	14.6223	15.1865	14.245	14.2847	14.3875	15.9403	13.3715	12.5113
RP_M591T913	17.3801	17.256	17.1334	17.2821	17.2283	17.2866	15.5732	17.3808	17.3907	16.8414	15.7576	15.7067	15.788	17.0946	17.074	16.3222	16.7577	16.546	15.8755	14.6087
RP_M538T1025	15.5358	15.3591	14.8473	15.1353	15.641	16.64	15.1056	15.9869	17.2769	16.0453	13.1733	14.0824	14.5768	12.8331	13.4991	12.8494	13.099	15.5718	11.6528	13.69
RP_M439T102	12.4972	12.7624	13.0189	11.8022	12.7892	13.1696	12.8626	12.3513	12.5334	12.944	13.0772	12.2715	13.3006	13.4877	13.5188	13.032	13.9451	11.879	12.8573	14.0193
RP_M538T477_2	12.3074	12.1939	11.8494	11.5687	11.2315	12.6348	11.6929	12.7801	12.1997	12.6571	13.1377	12.9742	13.3849	12.3041	12.4618	13.8873	12.9733	13.3721	12.9563	13.3558
RP_M431T431_2	13.4866	13.8345	14.611	14.3191	13.6472	13.8574	14.4574	12.732	14.2839	13.9614	15.7369	16.2018	14.4336	14.7285	14.6477	15.8785	15.2754	15.7161	15.6675	13.7444
RP_M157T43	12.3846	13.155	13.3617	13.386	11.996	13.158	13.7391	13.0113	13.3195	13.4474	13.945	13.2131	13.6565	13.4556	13.8434	13.7308	13.3974	13.6599	13.7315	13.9432
RP_M611T557_3	13.8436	14.7844	17.2335	16.1716	14.3448	15.7947	14.6388	16.1744	15.9669	16.4815	18.7491	17.5861	17.2635	15.9007	15.4911	18.5783	18.1166	18.7083	17.9733	16.96
RP_M454T425	12.1283	12.6123	12.2181	11.8595	11.5249	12.1349	12.6459	12.0968	12.4636	12.0816	13.0376	12.6455	14.1342	12.9927	12.4062	13.4899	14.2467	13.0601	14.3886	15.1932
RP_M611T557_2	14.0684	15.7686	17.5393	16.3238	12.9575	16.3568	15.2608	16.4303	16.6114	16.6861	19.1502	17.9917	17.6606	16.2163	15.5412	18.9826	18.5344	19.1254	18.3998	17.3829
RP_M112T74	15.3403	14.5697	15.699	15.6086	16.1316	16.0262	15.8038	16.0938	15.2979	15.4241	14.1973	14.4003	15.0626	15.1356	15.0845	14.6511	14.9481	14.4847	14.7298	15.2871
RP_M493T469	13.6021	12.8574	12.6206	12.0699	13.3842	12.4987	13.0897	13.0298	13.4574	11.5852	13.9306	14.3334	14.313	13.1059	13.3401	14.2253	14.3639	12.3364	13.7838	15.4149
RP_M585T547	14.48	15.0054	14.4654	14.4229	15.5668	14.2903	14.9636	14.4273	12.4648	13.272	14.6913	14.5977	14.8557	14.8687	15.4902	14.848	14.63	14.4911	14.6871	14.993
RP_M656T431	12.8257	13.5888	12.8227	12.7445	12.4737	13.1895	13.432	13.6427	13.0506	11.9352	14.9798	14.8194	13.3729	13.3668	12.9673	14.6306	14.135	14.3072	14.4501	12.8146
RP_M538T478	12.3029	13.0138	13.0303	13.4114	12.3433	14.0328	12.187	14.251	13.6505	14.1264	14.3999	13.9318	14.739	12.9207	13.1948	15.5624	14.8427	15.1643	15.3326	15.2598
RP_M320T931	14.9967	13.9074	14.1401	14.4504	15.2225	14.0123	14.0952	14.565	14.8537	13.8929	14.1032	13.6349	12.6571	14.1551	13.6832	13.8241	13.0241	13.6757	13.5375	11.7665
RP_M659T265	11.5084	11.0917	12.2763	11.653	11.5567	11.5667	11.0463	11.9035	10.8807	12.1064	13.0956	12.4328	12.0203	11.8424	12.2139	13.14	12.7403	12.6196	12.3457	12.7322
RP_M531T919	14.444	14.1666	14.3395	15.6051	14.8405	15.0511	12.9086	14.5963	14.3284	14.4491	12.7012	13.7448	12.9367	13.1218	12.6836	12.5707	12.4626	13.7728	12.3977	10.8385
RP_M611T557_1	13.6346	14.8376	17.1668	15.9979	13.3895	15.9562	13.3588	15.9442	15.9141	16.3782	18.4623	17.5795	17.1855	15.6572	14.9043	18.4886	18.117	18.7692	18.0619	17.0532
RP_M283T389	13.7957	14.1177	12.6871	13.656	14.4385	13.9095	13.811	13.4258	13.983	13.6066	13.9262	14.0187	14.2026	13.7198	13.6943	13.8555	14.1448	13.6258	14.2483	14.3367
RP_M496T551	13.0804	13.1067	13.046	13.6071	13.5942	14.0907	13.7647	14.2266	14.3308	15.3561	13.6325	14.527	15.8243	15.2199	13.4435	15.9714	16.3907	15.9244	16.1036	14.6998
RP_M462T260	10.5734	11.3792	12.697	12.8545	10.8479	11.6883	11.0362	11.8205	12.2603	12.0271	13.3745	13.0341	13.1393	12.5422	12.5353	13.9289	13.1888	13.9305	12.6246	14.26
RP_M104T56	17.8175	18.1699	17.6955	18.0317	18.6806	18.073	18.6096	18.0033	18.0753	17.6748	16.3706	16.6617	16.9073	16.9518	16.8409	17.0818	17.2611	17.3225	18.6049	16.3576
RP_M612T557_1	12.4919	13.976	16.2218	14.6839	11.9073	14.8737	13.5464	15.0309	15.1191	15.4625	17.6135	16.5686	16.2309	14.7299	14.295	17.5663	17.1382	17.7577	16.9797	15.8844
RP_M763T485	14.024	15.5228	13.7715	12.6642	13.0137	14.603	13.9437	13.1474	13.2139	14.3961	12.787	12.3243	12.358	12.666	12.249	11.9553	12.1799	11.2728	12.1464	12.23
RP_M380T683	16.2768	15.3624	15.8735	16.0132	15.4206	16.222	16.5528	15.7162	15.5796	15.809	14.9318	15.3203	15.2224	15.271	14.589	15.1856	14.5704	15.1185	14.4855	14.4982
RP_M312T133	12.9622	13.346	12.9899	12.2886	12.9745	13.3736	12.4812	13.3226	12.8875	12.8385	13.1621	13.0565	13.9328	13.0352	13.2052	13.1589	13.2788	12.4059	13.5074	13.4991
RP_M549T475_2	12.493	12.4331	13.224	12.5809	12.6977	12.923	12.6765	12.8221	12.2726	12.9495	13.0709	13.5128	13.283	12.8163	12.7559	13.3141	13.2321	13.2847	13.6025	13.1842
RP_M603T496	14.6918	15.3548	14.8193	14.3162	13.431	15.7978	14.769	14.553	14.2879	15.122	12.4338	13.3279	13.1237	14.9029	14.3803	13.5143	13.8379	13.9755	13.9498	12.4764
RP_M515T764	14.6808	14.5948	14.4183	12.9944	15.598	14.3508	14.1575	14.3114	14.2907	13.7033	14.5146	14.4139	15.019	14.5224	14.9731	14.2625	14.7318	14.3291	14.0213	14.4851
RP_M823T563_2	12.5528	11.9555	12.0317	11.844	11.6976	11.788	12.525	12.5699	12.9778	11.8252	12.8164	13.5299	14.4327	12.5218	12.4372	13.6356	14.1345	13.1455	14.5116	15.4081
RP_M244T685	14.4821	14.7256	14.1847	14.2399	14.6296	14.9756	14.1366	14.3268	13.9667	13.3712	14.5232	15.1735	14.2113	15.5246	15.1065	15.3261	16.3513	14.0783	14.373	15.123
RP_M388T743	13.5784	13.4967	13.2321	13.2002	14.2664	13.719	13.2816	13.0947	13.5519	13.3715	13.3288	12.8718	12.9477	13.2427	13.4581	12.8581	12.7497	12.4892	12.4477	12.5825
RP_M645T314	10.3351	11.1568	10.6124	10.1492	10.327	11.4317	10.9608	11.7203	11.5943	11.7814	11.5789	11.5822	11.1833	11.9794	11.9723	13.1307	12.6079	11.8857	12.4496	13.1966
RP_M464T473	14.1288	15.5063	15.0363	14.5537	13.7793	13.9123	16.5111	14.935	15.6863	14.8571	17.3141	16.9644	17.822	15.3644	14.8371	17.0519	17.1819	16.0363	17.0744	18.6971
RP_M297T304	15.2718	16.7008	15.1502	14.8532	15.0477	16.668	16.3827	14.8048	15.6827	15.3187	13.1601	13.7985	14.8425	15.2057	15.2015	14.6548	13.8882	13.8357	14.3834	14.094
RP_M190T46	12.5853	13.8893	13.8974	13.6057	15.087	13.5287	13.0227	13.3146	12.2147	12.5636	13.9213	13.6908	14.3787	14.1517	14.9634	14.1878	14.2292	13.1555	13.4568	12.2524
RP_M375T250	13.4698	13.9134	15.1566	13.6967	13.257	14.5826	14.2018	13.1869	14.5878	14.2226	15.8201	15.3674	14.338	13.8965	13.5244	15.5653	15.7613	14.9784	14.9961	14.9007
RP_M655T430	14.5621	15.2018	15.3429	14.936	13.6972	14.6142	15.3554	15.2605	15.1713	14.8356	16.6208	16.6095	15.251	15.5996	15.2171	16.3228	16.0529	16.2363	16.2629	14.2754
RP_M531T423	10.4128	11.12	13.1381	12.0575	11.4065	11.8943	11.2012	12.6292	12.4956	13.5329	13.0489	13.1051	14.5578	12.5853	12.3583	15.1138	15.0911	15.1776	15.1296	14.1299
RP_M192T89	14.3272	13.4985	14.7329	15.9515	16.0558	13.3967	14.6917	14.3757	14.4578	14.0921	15.4718	16.728	16.4198	15.1329	15.256	15.8006	15.3019	16.4142	15.5747	15.8538
RP_M658T468_1	12.5866	13.6817	12.1177	12.4643	12.2831	11.9726	12.331	12.7336	13.1697	12.2727	15.8845	15.7971	16.4015	12.4415	15.3999	15.8836	16.2164	15.0752	16.5905	17.9929
RP_M317T191	16.1689	17.189	15.5458	15.1259	13.4618	16.3992	16.1331	15.2076	15.5805	15.6843	14.5451	14.2246	14.4148	15.812	15.4365	14.6225	14.4679	13.9206	14.2491	13.0778
RP_M652T429_2	12.445	13.4363	14.4481	13.3161	12.7016	13.2698	12.6904	14.0202	13.9106	13.5466	15.1433	12.701	14.2557	13.6934	14.027	14.9273	14.56	14.783	14.391	15.1107
RP_M226T685	16.8175	17.3248	16.6712	16.4942	17.0265	17.386	16.6116	17.0521	16.5088	16.295	16.962	17.7426	16.913	18.0908	17.6571	17.9653	18.8924	16.5854	17.1517	17.5894
RP_M572T506	13.4001	15.7071	15.9676	14.7527	13.927	15.0943	14.5932	15.7226	15.8642	15.2066	16.6753	15.9872	15.6728	14.6041	15.9433	16.478	16.7329	16.351	16.7693	14.8613
RP_M484T539_3	12.7306	13.1973	13.1535	12.0711	11.8743	12.4306	13.1874	12.1306	11.9195	12.5816	14.2336	12.7771	13.6126	12.8872	12.3217	13.8992	13.7081	12.9399	13.4465	12.8133
RP_M464T474	15.9731	16.4736	15.888	15.6968	14.6865	15.5282	17.5112	16.063	16.6586	15.8656	18.2533	18.0015	18.7994	16.1798	16.3452	18.0567	18.1074	17.0962	18.0972	19.6496
RP_M249T118	14.1878	11.5841	12.0089	11.8448	12.8659	12.2879	11.7384	11.7107	11.685	12.8473	14.0351	11.1411	13.1109	13.1279	14.429	14.1706	12.1449	13.1224	14.4619	14.2253
RP_M994T705	15.6052	14.4883	14.7347	15.0688	12.4095	15.4163	15.0959	15.0018	14.2161	15.1162	14.877	13.6492	11.8111	13.3998	13.5835	14.4278	13.5304	13.7027	12.7309	13.8658
RP_M244T90	12.8621	13.1048	13.1415	12.8258	12.6758	12.9981	13.7391	12.7794	13.1085	13.2983	14.5941	13.3001	14.3233	12.1912	12.98	13.734	13.7812	13.4184	13.8271	14.0106
RP_M608T246	12.7957	13.2721	13.3792	13.1956	12.521	13.2467	13.0513	12.2042	12.7512	13.2506	14.2664	13.3296	13.2458	13.0066	13.7897	13.5744	13.5354	13.7136	14.0194	13.0675
RP_M815T557_2	12.63	13.3861	15.4032	13.8577	11.9643	14.0772	13.1091	14.4055	14.326	14.5737	16.5602	15.4457	15.3992	13.464	13.4284	16.5373	16.2662	16.3545	15.6629	14.6198
RP_M359T146	13.0408	13.5022	12.4346	12.7559	12.7189	13.3346	13.5223	13.2531	13.7639	13.7892	14.0749	13.6054	13.6291	13.8579	13.4691	14.599	14.4908	13.5478	14.5761	13.244
RP_M267T203	15.9417	15.1195	15.1024	15.3502	15.0937	15.3937	15.6723	15.405	15.9183	16.1474	13.8667	14.4834	13.8636	15.0795	15.5203	14.7985	14.408	14.3648	15.2881	13.0462
RP_M571T388	13.2984	13.2378	12.7434	12.9555	11.9962	12.6617	13.31	12.364	12.9254	12.7084	13.7788	13.8252	13.7035	12.9938	13.1181	13.1068	12.5896	13.0866	13.4325	14.3708
RP_M132T136	14.8931	14.8259	14.6176	14.0206	14.9593	14.9337	14.6813	14.8131	14.9306	14.3407	14.383	14.0581	13.6431	13.7348	13.8212	13.7721	14.1294	13.7385	13.2569	14.7573
RP_M573T506_1	12.9096	15.4207	15.1212	13.7517	13.6381	14.5348	13.3936	14.4886	14.8168	14.3669	16.1396	15.0562	14.6203	13.6385	15.4446	15.7821	16.1096	15.6523	16.0041	13.9321
RP_M805T478	12.1535	12.6846	12.7345	12.7015	12.2533	13.5605	11.5252	13.7451	13.4341	13.7199	13.7025	13.4868	14.0121	12.6756	12.7714	14.7821	14.1541	14.2413	14.8229	14.4096
RP_M146T113	13.3555	13.472	12.3374	12.0541	13.0476	13.5963	13.839	13.4504	13.3368	13.1642	12.4551	11.3439	12.8446	12.4646	13.2593	12.0417	12.6643	11.3989	11.9639	12.3956
RP_M345T124	14.5016	14.3546	14.0708	13.4394	13.4709	13.9823	14.6583	13.9332	13.7547	13.5616	13.136	13.4926	13.3901	13.2642	12.8219	12.7954	12.7213	12.9663	12.2168	13.4203
RP_M233T153	13.2977	13.8203	13.568	12.8915	13.3967	13.4833	13.7506	13.9774	13.6198	13.9068	12.1773	12.6364	12.6924	12.9836	13.5748	12.4785	12.7058	12.331	12.7512	12.9397
RP_M351T393_2	12.6534	12.6381	12.8529	13.2357	12.7403	12.7479	14.2743	12.6457	13.6576	13.4446	14.1625	14.8891	14.0294	13.2504	12.8044	14.2712	14.1628	14.681	14.1664	14.081
RP_M815T557_3	11.1324	12.4607	13.7487	12.7049	11.1921	12.9538	11.536	13.0074	12.9552	12.5113	14.9569	13.816	13.1793	12.5657	12.0896	15.0033	14.6027	14.7813	14.6058	13.2768
RP_M374T574	15.0983	14.8526	15.1282	14.24	13.262	14.8998	15.1051	14.8421	14.7229	15.1021	14.7777	15.6625	15.8872	15.2502	17.0593	15.1497	15.4158	14.6838	15.2285	14.9141
RP_M347T310	11.0376	12.4221	12.8413	11.497	9.95088	11.8618	11.5315	11.6387	11.6308	11.791	12.9161	11.7584	13.23	11.4903	11.7751	13.7173	13.5091	12.2794	13.2233	14.289
RP_M329T131	13.1333	13.094	13.4036	11.8799	12.2246	13.1305	13.4148	12.9752	12.6577	12.2411	11.94	11.3571	11.5754	12.401	12.9276	11.8381	12.2189	10.7723	11.6162	11.9932
RP_M658T539_2	15.3771	15.3452	15.6104	14.7218	12.9717	14.7357	16.1724	14.0524	14.0206	15.1815	16.9313	15.5554	15.4758	15.7796	14.4113	16.9355	16.7783	16.9921	16.7615	15.6828
RP_M666T432	12.1805	13.0907	12.3537	12.0313	11.7804	12.5131	13.194	13.0573	12.9191	12.7713	14.2557	13.7102	12.8152	13.2073	13.2292	14.2252	13.5226	13.5787	13.7255	12.0141
RP_M380T380_2	13.8659	14.254	14.3207	13.4159	14.2053	14.0043	14.1485	13.66	13.2217	13.1522	14.6208	14.9476	14.7867	13.2578	14.0016	14.9108	15.1937	15.063	14.923	13.7196
RP_M204T797	13.9227	13.9563	13.6442	14.284	14.5447	13.9266	13.9285	13.4555	13.4799	13.3215	13.2648	14.4631	14.4579	14.1827	14.4534	13.5206	14.5528	13.9546	14.4954	14.3368
RP_M569T299	12.6244	13.3566	13.2917	13.1082	11.8112	13.0816	12.981	12.9699	13.3713	12.6563	13.9609	13.5602	13.6414	13.0844	13.2619	13.8275	14.0596	13.42	13.6111	12.226
RP_M370T893	15.6042	15.9051	16.3769	15.6759	15.7984	15.2742	14.4824	15.7309	15.476	15.8726	17.0253	17.5983	17.5216	18.2345	17.8276	16.6407	16.9643	18.9017	16.8528	17.8232
RP_M332T259	10.933	11.7072	13.4391	13.9617	11.7815	11.8809	11.221	12.2405	12.8407	12.3224	14.8088	14.6601	13.9614	12.6694	13.0783	15.0721	13.8328	15.628	14.0248	15.3605
RP_M257T125	13.1839	13.4157	12.5573	12.0352	13.4383	13.4689	13.7064	12.879	13.2535	13.4461	12.1651	12.6135	12.4619	12.8405	12.7845	11.8805	12.4932	11.3633	11.9684	12.3467
RP_M499T895	13.4077	13.342	13.2301	13.488	14.437	13.2235	13.1165	13.4375	13.3759	13.5893	13.2028	13.8615	14.9572	14.1579	13.6917	13.7492	13.7148	14.0916	13.3322	14.405
RP_M205T248	15.2083	17.8935	14.8219	17.7252	18.9688	14.7092	15.0803	17.6752	17.7054	14.7564	17.6827	17.6618	18.1211	17.8342	17.9457	17.6728	17.9318	17.2726	17.7651	17.8108
RP_M612T362_1	18.9687	19.3539	19.3063	18.2514	17.1235	18.8377	19.0317	18.7994	19.0995	18.3227	19.7828	19.5457	18.9453	19.1905	18.921	19.5585	19.5374	19.2873	19.4803	19.1572
RP_M289T623	12.7195	12.9173	12.3043	12.1404	13.5581	12.9381	12.3193	12.3259	12.5978	12.1605	13.1988	11.7128	13.5037	13.1962	13.2699	12.2201	12.5874	12.5031	13.203	13.4779
RP_M618T469_1	13.2809	14.1662	14.9489	14.7183	13.6115	14.2741	13.2477	14.2944	14.1706	14.8052	15.0958	14.2518	15.5512	13.728	13.9216	15.4729	15.4876	15.2825	15.663	15.2683
RP_M422T538	14.282	15.2175	14.3988	13.6861	12.4855	14.1091	14.9811	13.4903	13.744	13.6763	15.4652	14.002	14.7805	14.8753	13.8898	15.6552	15.5648	15.4062	15.3368	14.5792
RP_M338T887	12.2871	12.4659	11.6511	12.3184	14.7576	11.8596	10.7402	12.3107	12.2407	11.6041	12.8791	13.0091	13.4082	13.3725	13.6523	12.2575	13.1409	13.2231	12.134	13.1403
RP_M356T316	14.1129	15.6157	15.7126	14.8543	13.9395	15.1892	13.7825	13.7974	15.3334	15.7798	17.1155	15.3418	16.0028	14.8609	15.1367	17.0951	17.2588	17.1342	17.149	15.0535
RP_M170T100	15.3762	14.9434	14.6065	15.2356	14.2293	15.7324	15.5062	15.3074	15.7779	15.4976	14.2956	14.4369	14.0519	14.7499	14.441	14.703	14.617	14.4403	14.3069	14.3736
RP_M133T43	13.2342	13.0999	13.1771	13.2051	13.9243	13.5823	13.5041	13.5034	13.8452	11.9994	13.2538	13.934	13.3418	14.5366	14.4867	14.3402	14.0583	13.7593	15.1911	13.6744
RP_M986T539_1	15.1477	16.1322	14.8685	14.7628	12.6617	14.1708	16.0023	13.8129	14.3115	15.1762	16.6466	15.0799	15.2025	16.0097	14.3262	16.8171	16.3465	16.3933	16.617	15.5844
RP_M357T316	12.8009	14.3508	14.1058	13.6768	12.984	13.9706	12.8046	12.5551	14.6039	15.1101	15.853	13.8219	14.9218	13.9106	14.2183	15.7426	15.8666	15.7781	15.8728	14.3165
RP_M510T495	10.2038	10.5754	11.1631	11.5956	11.3116	11.3558	11.0131	11.6866	11.8885	12.8779	11.6562	11.9055	13.2245	12.8259	11.9812	13.28	13.79	13.2618	13.9211	12.2498
RP_M844T711	12.7291	13.1345	13.0935	12.6764	11.4705	12.1223	12.7926	12.7512	13.4748	13.4401	13.7555	13.291	13.0669	13.0324	12.8067	13.5265	13.4244	13.1777	13.9091	14.2407
RP_M495T398	11.6339	12.423	13.9061	12.5067	11.8878	13.0109	11.1121	13.7337	12.9544	13.7767	14.4631	13.7274	13.2336	12.9911	13.2906	14.4318	14.6951	14.2926	14.899	13.137
RP_M382T506_1	12.6007	14.8618	15.0975	13.8615	13.0366	14.0464	13.4614	14.5173	13.3579	14.0469	16.0217	15.1957	14.6258	13.3191	14.6739	15.8042	15.8101	15.8988	15.9816	13.7532
RP_M535T414	12.7426	12.9462	12.7825	13.1891	13.8147	13.2737	12.7617	12.5782	13.2481	14.0915	13.2779	13.4412	14.3111	13.4481	13.2403	14.9161	15.1493	14.7735	14.4264	14.0851
RP_M247T117	14.2815	14.2983	14.642	13.7775	13.6282	13.8574	13.7738	14.7481	14.0289	14.3498	14.8157	14.8681	14.7145	14.3787	14.5428	14.7022	14.5293	14.2789	14.4481	14.6124
RP_M160T61	15.5252	16.0191	16.9075	16.2041	16.1379	16.2075	15.5603	16.3299	16.02	16.2034	17.263	15.14	16.9864	17.1636	17.1787	16.8392	17.0757	17.2245	17.3647	15.3522
RP_M489T539_4	13.2407	13.1939	13.6246	12.9083	12.7112	12.9555	13.966	12.8023	12.7002	12.5097	14.9304	13.5252	13.5098	13.6026	12.6431	14.4961	14.8639	14.9931	14.8442	13.6709
RP_M167T136	19.3733	19.653	19.2575	18.7524	18.7782	19.5026	19.3495	19.4266	19.4441	19.06	18.6624	18.5203	18.7077	18.9635	18.9367	18.776	18.9684	18.4107	18.8169	18.9077
RP_M617T337	12.8409	12.6893	13.4895	13.2397	12.7226	12.7517	12.6474	12.8712	13.7928	12.5132	15.059	14.0419	13.9592	12.836	13.1141	14.2177	14.257	14.3687	12.8897	13.6216
RP_M720T619	11.9226	11.8024	12.1331	11.5806	11.4756	11.5302	11.8869	11.9089	12.2423	13.029	12.5909	12.0888	12.8542	12.6109	12.4951	13.2224	12.8941	11.4299	12.5235	13.4466
RP_M526T393	12.2164	12.4798	12.4095	12.4081	11.7558	12.8364	13.8914	12.4493	12.5217	12.2869	13.4215	13.8067	13.5274	12.6156	12.2949	13.3179	13.5555	12.9542	13.5363	12.9662
RP_M211T134	17.0824	17.3018	17.0868	16.0999	16.183	16.3197	17.4471	16.8073	16.7697	16.5013	17.8747	17.1976	16.9125	17.5696	17.4888	17.3546	17.4472	17.2669	16.6965	16.8977
RP_M523T911	15.7313	15.6937	15.5652	16.3157	16.1831	15.664	14.3764	15.5621	15.061	15.3784	14.0185	15.1952	14.0263	14.6462	14.3791	14.451	14.0598	15.1929	13.5578	13.0671
RP_M360T176	13.3667	13.0584	11.995	12.0094	12.6509	12.695	12.9883	12.9834	12.6788	11.1938	13.0572	11.9585	13.5081	13.4026	13.3558	13.0189	12.7224	11.8453	13.0023	13.0609
RP_M487T416	11.5331	12.7315	12.5644	12.5752	11.3877	12.76	11.3872	12.8056	13.0301	12.7744	13.3038	12.7289	12.8686	12.3896	12.4754	13.2746	13.783	12.2761	13.2132	12.9152
RP_M419T247	13.4183	13.9248	13.5569	14.2452	12.5085	13.8585	11.8253	13.6943	13.6127	13.5648	14.9883	14.3089	14.002	13.3097	14.0621	14.7596	14.5398	14.6567	14.2864	13.5103
RP_M290T89_2	13.0902	13.3733	12.5405	12.2538	12.0154	13.0094	12.7465	12.7126	12.678	12.4845	13.7341	13.0217	12.2173	13.2884	13.7638	12.8999	12.6418	12.6156	12.727	13.1789
RP_M636T720_2	20.6061	21.1339	20.7167	21.5296	19.6413	21.701	20.9234	21.2287	13.0066	21.4785	21.8839	21.9746	20.7503	21.3845	21.0574	22.2997	21.7766	21.8193	22.0644	21.9787
RP_M431T496_1	16.4518	16.9766	16.7976	16.3243	15.1093	17.2002	16.5846	16.3539	15.5542	16.9853	15.9704	14.8261	14.3975	16.5877	15.9608	15.473	15.222	15.8243	15.5531	14.0801
RP_M927T628	12.6407	12.8254	12.5479	12.5541	10.262	12.4913	12.2437	13.1031	12.9091	12.1446	13.1766	13.1236	11.5553	13.7094	13.6277	13.4513	12.4378	12.3108	12.7468	13.2089
RP_M410T428	12.7918	13.4194	12.8499	13.6743	11.7981	13.1341	13.1337	12.613	12.7552	14.1385	13.8458	13.7287	14.1383	13.7933	13.8537	14.5745	14.7724	13.2709	14.7635	15.7498
RP_M367T81	13.1194	13.2056	12.7411	12.7915	12.3559	12.7864	12.4617	13.2717	12.6859	12.7073	13.7454	13.4912	12.4612	13.6059	13.4558	13.2118	13.1249	13.534	12.7481	13.3128
RP_M607T446	12.1794	11.9865	12.1731	11.1327	11.8784	11.5011	11.6801	11.9598	12.5977	12.722	13.4022	12.2597	13.0816	12.331	12.6133	13.8274	12.8515	12.9235	12.6684	14.4639
RP_M218T98	15.3597	16.1901	16.6634	15.8887	16.3945	17.3388	16.9148	17.1077	17.4436	18.0742	14.3464	14.4244	14.756	15.3011	15.8972	14.8499	15.5908	15.2782	15.1834	15.5886
RP_M179T108	15.6277	16.0523	15.8903	15.5856	15.426	13.6551	16.2621	16.0083	12.8189	15.2089	14.5247	12.689	14.4168	13.2932	15.0096	14.5917	14.9378	12.8689	13.786	14.6824
RP_M936T559	11.2237	11.6166	13.337	12.4965	10.4695	12.5492	11.8159	12.0987	13.0879	13.0948	13.8599	12.2679	13.9504	11.9641	11.505	14.2282	14.1557	14.572	14.234	14.1975
RP_M658T539_3	13.1604	13.6891	13.8491	12.9772	11.8556	13.1154	13.5342	12.6559	12.7503	13.5407	14.4831	13.6914	13.6792	13.8157	12.382	15.04	14.6273	14.9194	14.5154	14.1881
RP_M409T363_1	19.9246	20.2552	20.4414	19.7482	18.0258	19.661	20.2318	19.7875	19.9527	19.2133	20.3918	21.0308	20.2311	20.2064	19.6748	20.7608	20.5841	20.8479	20.6774	20.4576
RP_M722T496	12.0248	11.7538	12.9939	12.7424	12.0139	11.9001	11.7265	13.1067	12.3472	12.952	13.9828	12.8551	12.7033	12.6232	12.3519	13.4435	13.7667	13.4956	12.8193	13.4384
RP_M775T929	12.2752	12.5786	12.1062	12.2896	12.4659	11.9147	11.6957	12.2872	12.4949	12.4584	11.7314	11.7629	10.5017	12.0078	11.1458	10.8143	11.0425	10.8298	10.8128	9.70228
RP_M456T305	17.1071	16.4282	17.2433	18.278	15.8558	17.5634	18.3164	17.8998	18.3928	13.6969	18.3709	18.7522	18.5909	17.3201	17.4928	18.4792	18.3927	17.6857	18.7985	18.763
RP_M235T162	11.6606	12.5919	11.8125	11.0492	11.9597	11.9746	11.7152	12.1245	11.4105	11.377	11.247	10.5915	11.2324	11.7431	11.9123	10.688	11.7961	10.1302	11.0656	10.8497
RP_M196T161	14.4331	15.2614	14.758	13.8491	14.7799	14.9985	14.8773	15.3767	14.7998	14.6595	13.7102	13.4855	14.8704	14.5097	15.0412	13.2158	14.5232	12.8574	13.9414	13.937
RP_M617T469	14.4632	14.6824	15.5183	15.678	14.441	14.6814	14.3052	14.6867	15.2039	15.6618	15.7543	15.07	15.926	14.486	14.7151	16.1676	16.6677	16.0057	16.5128	15.9632
RP_M416T354	12.5725	14.2075	14.2198	13.8661	13.3277	14.3977	13.312	14.6292	15.0199	14.8004	14.7329	15.7059	16.1725	15.2332	14.1276	16.9193	16.8263	17.3195	15.8978	16.5016
RP_M677T694	14.5463	15.3731	16.6691	15.9722	14.8292	16.4607	15.1499	15.8196	16.0578	16.7894	17.253	16.2852	16.6241	15.7288	15.4039	17.3631	17.293	16.6973	17.17	16.7119
RP_M612T362_2	17.5138	17.9179	17.8888	16.8909	15.517	17.5251	17.5732	17.4491	17.6742	17.3099	18.442	18.0187	17.4649	17.8331	17.6104	18.1269	18.1664	17.7339	18.0076	17.6322
RP_M522T496	10.4761	11.2086	11.6393	10.5198	11.144	10.4527	10.4185	11.387	11.7588	11.97	12.21	11.1467	14.6395	11.8279	11.0882	12.8785	14.2865	12.8472	12.8996	12.3939
RP_M606T384_1	13.0635	13.506	14.2216	13.6591	12.5753	13.457	13.135	13.7563	13.845	14.0621	14.856	13.909	14.1458	13.7674	13.7139	15.3515	15.3485	15.145	15.0499	13.936
RP_M648T441	10.8701	11.0331	11.4443	11.6706	11.9001	11.7228	11.161	11.6147	11.4226	13.1041	12.7031	12.2099	13.4802	11.7787	11.5686	14.1229	14.237	14.0936	13.9181	13.5027
RP_M525T988_1	11.4853	11.815	11.9196	11.8825	12.9767	12.7331	12.4536	11.8846	12.2525	11.2659	10.0786	10.8861	10.7499	8.97302	10.8318	10.5851	10.4112	11.0293	11.025	10.7934
RP_M588T632	13.3819	13.5849	13.3522	13.1681	14.41	13.2159	13.5282	13.6196	12.7683	12.7743	13.5332	13.0556	13.5314	13.8244	13.84	13.2311	13.4094	12.9176	13.3405	13.9273
RP_M633T570_2	13.4713	13.7231	13.7256	13.3664	13.9173	14.1738	12.9225	13.1751	13.3289	14.1087	14.577	13.7287	14.1384	14.1481	14.0673	15.3988	15.1153	15.2502	15.6891	14.1687
RP_M547T231	11.2682	12.2187	11.832	11.4143	10.8016	11.9665	11.9197	11.8784	12.246	12.1637	12.3084	11.815	12.3542	12.2083	11.3485	12.7399	12.5918	11.709	12.5624	12.601
RP_M286T299	12.9793	13.5486	13.9899	13.602	12.1616	13.88	13.5768	12.4248	13.3553	13.2621	14.4479	14.5151	14.1933	13.4119	13.3199	13.812	14.3973	14.2518	14.3068	13.0174
RP_M522T519	12.1572	12.321	12.9315	11.8318	12.6586	12.5744	12.3039	11.777	12.7168	11.9491	13.0738	12.1105	13.3704	12.6888	12.384	12.8736	12.8142	12.2325	12.224	12.7483
RP_M611T363	19.469	19.8097	19.7946	18.8487	17.5945	19.3412	19.5483	19.3185	19.5339	19.2697	20.3092	20.082	19.5443	19.7108	19.3613	20.1147	20.0766	19.8	19.9842	19.6796
RP_M568T380	11.8722	11.3329	11.5231	12.4454	11.9155	11.8999	11.682	12.4812	12.4438	13.184	12.0063	13.443	12.0031	13.6299	13.4581	13.716	13.2091	13.7344	13.6195	12.7043
RP_M438T431	12.4113	13.1332	13.52	13.2531	11.9082	12.8629	13.573	12.9421	13.0099	12.8557	14.95	15.3234	13.3077	13.3623	13.4265	14.4457	13.9432	14.677	14.4839	13.0208
RP_M328T316	13.9599	15.2343	15.3642	14.8376	14.0863	14.6855	13.9293	14.9233	15.5561	16.0889	16.8305	15.1176	15.8593	14.8387	15.044	16.7516	16.8201	16.7902	16.875	15.322
RP_M803T461	13.2823	14.4577	13.7742	12.4634	11.336	14.1493	13.5269	12.8587	12.9347	14.8546	12.1285	11.3377	11.7989	10.9921	10.9559	11.5404	12.0974	11.3266	11.9915	11.6463
RP_M406T533	14.6954	13.7607	14.412	13.7969	12.8683	14.2028	14.6817	14.3397	13.9124	14.8827	13.645	13.479	12.9244	13.9683	13.306	12.664	12.7496	12.7659	12.8362	13.2449
RP_M457T304	14.9529	15.3958	15.2251	14.3297	14.388	16.0476	16.3258	15.9826	16.4997	13.8626	16.3612	15.7142	16.5398	15.299	15.558	16.4549	16.3438	15.5876	16.932	16.8268
RP_M676T695	15.0522	16.9887	18.1944	17.2596	14.8406	16.353	16.2333	17.5932	17.3095	17.7565	18.5049	17.4124	17.8848	17.2059	16.869	18.6842	18.586	17.936	18.1893	17.9482
RP_M496T895	16.5818	16.349	16.5123	16.8259	17.0326	16.7741	15.5557	16.5637	16.5516	16.8529	15.1307	16.0856	15.5439	15.7478	15.294	15.5762	15.1875	16.4473	14.7984	14.5695
RP_M671T597	11.4953	12.0496	13.3101	12.6634	11.8019	12.5205	12.2157	12.329	11.9626	13.0397	14.2885	12.8317	13.4411	12.689	12.4191	14.0035	13.9167	14.6202	14.0175	13.5902
RP_M366T810	14.0981	14.2051	13.9158	13.5687	15.251	14.222	14.427	13.8634	14.1656	13.768	14.185	14.6632	15.1812	14.3478	14.4052	13.8331	14.9441	14.1365	14.0104	15.2626
RP_M317T50	16.6687	16.5507	16.2851	15.4996	15.5145	16.2795	15.4632	16.4112	16.3556	16.3499	16.4106	16.5069	17.4869	16.6934	16.7292	16.4537	17.3517	17.0659	17.4748	15.3523
RP_M624T559_2	13.2063	12.749	15.7973	15.152	13.5693	14.8442	14.1529	14.5576	15.0838	15.5759	16.7957	15.0153	16.3521	14.1982	13.7409	17.1839	16.868	17.5362	16.9173	16.6483
RP_M265T91	13.6293	14.2187	14.2838	13.4754	12.0805	13.6444	13.6854	14.1893	14.0406	13.6822	14.2785	14.0246	14.4866	14.0456	13.6681	13.8295	14.752	14.1754	14.1351	14.9721
RP_M659T546	11.7766	12.6576	13.9611	13.652	11.8499	14.0372	13.3082	14.4602	13.4695	15.2482	14.8744	15.4713	15.3129	14.5382	13.8999	16.8515	16.5882	17.0704	16.3398	15.9057
RP_M821T558	11.2983	12.3296	13.9054	12.5192	11.1049	12.4425	11.4729	12.4713	12.3054	12.8268	14.5737	13.0904	13.141	12.7032	12.4865	14.2455	14.2305	14.3885	13.4995	13.4288
RP_M491T882	15.2829	15.0794	15.5094	15.0765	15.5782	15.7431	14.7079	15.5712	15.2053	15.4484	14.2483	14.4131	14.2824	14.5299	14.7948	14.4385	14.2718	15.1763	13.4571	13.7015
RP_M717T481	13.2271	12.7714	11.704	11.2537	11.735	11.9793	12.36	12.8775	12.8205	12.3375	12.4998	12.8403	13.8993	12.9837	13.3668	12.9051	13.5209	11.2528	11.943	12.7751
RP_M560T456_2	12.3794	14.5298	13.7768	13.2432	13.5101	13.8235	13.0494	14.8308	14.9323	15.4261	13.9483	15.1081	14.5425	15.7422	14.9243	15.9377	15.4089	15.7226	16.012	14.3127
RP_M452T694	14.2245	15.7861	17.2032	17.0192	13.3306	16.6048	15.0866	16.8988	15.2711	17.3167	17.7636	16.823	17.2359	16.0073	15.9101	18.0353	17.6855	17.414	17.6954	17.5816
RP_M518T941	14.757	14.1299	14.6711	13.7796	15.5908	14.0655	14.4247	15.0329	14.5322	14.8492	14.0462	13.8696	11.8727	13.931	12.8252	12.6706	13.1323	14.4106	13.369	10.8325
RP_M663T595	12.9121	14.3235	14.5534	13.6123	12.0571	13.3311	14.4241	14.2239	13.3586	14.9204	14.3156	14.7332	15.1185	14.7298	14.3338	14.3722	15.327	15.1079	15.1531	14.1352
RP_M304T937	14.8351	14.0502	14.8987	16.2748	15.1261	14.6141	14.8906	15.3083	14.8478	15.0225	13.4478	14.0372	11.9333	13.018	12.115	12.9616	11.6915	14.6434	12.056	10.275
RP_M479T304	12.5763	13.3414	12.4995	12.7654	11.9984	12.7265	13.426	12.8837	13.8216	11.1673	13.099	13.4671	13.6405	12.7129	12.8375	13.2601	13.5777	12.5972	13.6456	14.0006
RP_M660T546_1	11.0872	11.6501	12.953	13.6975	11.1014	13.8076	13.0452	13.9051	14.8683	15.4049	14.8052	15.43	15.7367	14.3799	13.4111	16.9607	16.6182	17.251	16.5046	16.1825
RP_M659T540	12.8432	13.0067	12.4037	12.7283	11.262	12.4159	13.9756	12.2863	11.6868	12.1711	14.2921	13.3447	13.0445	13.2943	11.5312	14.4071	13.8497	14.3789	14.0062	13.4803
RP_M517T315	13.7127	15.5571	13.9734	12.8429	12.5582	14.8691	15.1043	13.7933	12.2625	14.0378	11.7976	12.3466	11.1942	13.121	12.4512	12.3895	11.9112	11.9589	12.7817	12.8642
RP_M802T460	14.2219	15.7144	14.7315	13.7246	12.5297	15.6568	14.4509	14.0512	13.9346	15.9858	12.9842	12.9107	13.3082	12.5007	11.5395	12.5136	12.9787	12.5133	12.734	13.0993
RP_M103T137	14.4957	14.5879	13.4821	13.2198	13.3865	14.4351	14.3058	14.6454	14.3949	13.8104	13.0147	12.7844	13.5705	14.0399	13.8221	13.2571	13.2569	12.3588	13.2722	13.7392
RP_M141T49	15.9364	16.7765	15.6493	15.3124	17.1821	15.2942	15.0317	15.3871	15.0476	16.3675	17.3407	16.1144	16.4184	15.9152	17.6914	16.1254	15.5843	17.1056	16.1305	17.7048
RP_M292T910	13.4024	12.9222	12.5233	13.4201	14.6403	13.1429	11.2978	13.0517	13.3107	12.3637	12.0167	12.5033	12.1326	12.4134	12.2386	11.2496	11.8631	12.1284	11.2542	11.1338
RP_M865T496	11.5929	12.7244	12.6237	12.3626	11.2591	11.975	12.1195	12.0906	12.3139	12.9086	12.9696	12.678	13.3691	12.724	12.3762	14.305	14.3986	13.9918	13.9839	12.6609
RP_M509T259	11.1686	11.1555	12.0629	11.8184	11.0214	10.5018	10.4877	11.4206	11.3489	11.4099	12.6701	12.6282	12.5743	11.4058	11.7637	13.1584	12.1718	12.975	12.2767	13.4524
RP_M386T538	14.3007	15.5483	15.1061	14.5563	14.04	14.6959	15.3279	13.1158	14.1315	14.5393	15.8646	15.2094	15.0521	15.1183	14.5803	15.995	15.9438	16.3377	16.0386	15.188
RP_M437T431	13.7652	14.4183	15.2421	14.9604	13.4789	14.3145	15.189	14.5287	14.461	14.6321	16.5476	16.7004	14.6239	14.7912	15.2448	16.5822	16.1361	16.4287	16.3857	12.5026
RP_M992T930_1	20.7604	19.8341	21.0043	22.2742	20.561	20.445	20.3619	21.0498	20.6714	21.0224	18.9634	19.9196	17.6794	18.6235	16.8093	19.036	17.021	21.0185	17.6454	14.0639
RP_M614T120	13.6853	14.9059	13.2275	11.0797	11.0741	14.3828	14.6625	12.8427	12.178	14.804	12.3633	10.8963	11.9636	12.0991	10.023	11.3832	11.507	9.22225	11.2872	12.2342
RP_M658T468_2	11.7379	12.7808	11.415	11.6572	11.7666	11.1652	11.4165	12.0746	12.0612	11.483	14.0956	14.4538	14.998	11.6184	13.891	14.3065	14.7647	13.2506	15.1555	16.6131
RP_M993T930	19.8688	18.941	20.1362	21.3398	19.6688	19.4765	19.4958	20.1775	19.8104	20.1331	18.0867	19.0741	16.767	17.7078	15.9491	18.2102	16.0554	20.1148	16.6987	13.2449
RP_M612T558	10.8845	11.5721	13.3489	12.2393	11.5191	11.8037	10.8328	12.2777	12.0711	12.4925	14.6699	13.5765	13.507	12.0429	11.8554	14.5295	13.7977	14.242	12.6502	13.2081
RP_M547T584	13.2513	13.4922	12.9561	12.0987	14.0993	13.0034	12.8433	12.7588	13.2905	12.9232	12.8126	12.9468	13.4814	13.2206	13.7325	12.6853	13.339	12.5603	12.6467	13.433
RP_M472T187	16.4938	17.2261	16.3747	15.9796	14.9923	17.3376	16.721	16.6597	16.4089	16.7714	15.7372	15.322	15.1438	16.3144	16.0726	15.936	16.0122	14.593	16.4995	15.182
RP_M374T486	11.2502	11.0104	13.2204	12.1704	12.1888	12.2764	12.714	12.6596	13.4158	14.4928	13.6065	14.5364	15.3614	13.8651	13.0362	16.1402	15.9275	16.4832	15.7487	14.9043
RP_M319T76	14.9352	13.9996	13.6384	11.7821	14.2892	13.7957	12.2798	14.4585	15.2699	14.1317	14.0888	14.9952	14.8075	14.9182	15.5498	14.8175	14.1534	13.6754	14.2465	14.704
RP_M335T588	11.2863	11.6684	13.0722	12.2699	11.5794	12.2006	12.2189	12.0302	12.3207	12.4788	13.4728	13.1189	12.9233	12.5227	12.34	12.9064	13.5567	12.9126	12.7556	11.8006
RP_M267T895	13.4686	12.9089	12.8872	13.5349	13.4881	14.3301	12.0031	12.9056	13.6479	13.5303	11.9359	12.6469	12.2931	13.0496	13.1575	12.2078	12.2378	12.0517	11.1817	11.5677
RP_M444T539	12.0219	13.2573	12.2482	11.9532	10.8795	11.9156	13.0935	11.832	11.2153	12.0793	13.3097	12.2122	12.4669	12.8267	11.8295	13.4471	13.5441	12.5974	13.2683	12.4418
RP_M537T544	13.5605	14.2365	15.5768	14.9501	14.8107	15.4238	14.0301	15.4609	15.8882	15.8752	16.3079	14.815	16.3137	14.4434	14.422	16.3968	16.5852	16.2874	16.4673	16.1094
RP_M335T446	14.907	14.5831	14.0972	14.3901	15.4424	13.6238	15.0011	14.1285	15.3157	13.2868	15.0166	14.5514	15.0527	14.5742	14.9457	15.185	15.1774	14.4844	14.8205	14.7962
RP_M528T923	16.1803	15.6784	16.4676	17.4202	16.0841	16.4076	15.012	16.1087	15.9314	16.1249	13.9639	14.9608	14.0705	14.3349	13.9966	14.6113	13.6784	15.9509	13.7123	11.9419
RP_M164T49	15.7795	16.1727	15.7313	17.3908	18.3697	17.616	16.3755	15.6358	15.8692	15.4982	15.0568	14.6029	15.5669	15.5268	15.9369	14.6589	15.4478	14.9395	15.0265	15.3426
RP_M448T475	12.5831	13.2036	13.9802	13.0951	12.5714	13.5795	13.4913	12.4341	13.7258	12.5421	13.9077	14.7207	14.0257	13.8229	12.9246	14.3853	13.1547	14.8325	14.6523	14.0764
RP_M478T304	15.5804	15.2157	14.4693	12.6339	13.615	14.8102	15.4326	15.3038	16.021	12.563	15.6047	15.81	15.7466	14.4253	14.8112	15.7673	15.7682	15.0646	15.6805	15.9677
RP_M431T314_2	11.6429	12.075	12.159	12.5743	13.2245	12.4079	12.5367	12.2474	12.5948	12.871	12.8686	14.139	13.2744	12.808	12.7782	14.2614	13.6024	14.6856	13.617	14.7104
RP_M546T918	14.3263	13.8914	13.8453	14.9739	13.9376	14.2698	12.6291	14.2205	13.6515	13.9903	12.5963	13.3368	12.8902	12.5547	12.6232	12.8611	12.062	13.5197	12.0545	10.8748
RP_M833T675	16.0218	16.6206	15.744	15.6747	13.9476	16.6542	15.8493	16.1611	16.6261	16.014	14.3584	15.4554	13.6722	16.1711	16.3722	15.5718	13.765	14.9782	15.0342	13.4909
RP_M498T930	18.9352	18.3627	18.9032	19.754	19.5311	18.6358	18.54	18.9184	18.7669	18.819	17.9693	18.6006	17.3761	17.8683	17.1037	17.8966	17.121	18.9648	17.2907	15.05
RP_M413T314	13.7323	14.6238	14.1959	13.8137	13.3038	14.1625	13.5516	14.6314	14.2893	14.6603	14.9946	14.5462	15.1389	14.3034	14.5896	15.5804	14.4679	15.5238	15.6127	14.6107
RP_M624T559_1	12.7067	13.5309	15.7151	14.8575	12.6438	14.1385	13.4239	14.4862	15.0089	15.5771	16.9762	14.7621	16.1615	13.8206	13.3873	17.0393	16.7526	17.4685	16.9065	16.3467
RP_M711T680	13.8051	14.2255	14.5711	13.9755	13.7333	15.0435	14.732	14.2211	14.0552	13.718	16.5577	15.6374	15.2466	15.111	14.9002	17.0577	16.086	16.7653	15.2981	14.5782
RP_M431T314_1	10.9217	11.5294	11.9732	12.4823	10.8024	12.46	12.207	12.9226	12.148	12.9358	12.8827	14.5857	12.9696	12.8124	12.3754	14.9773	13.8078	15.1805	14.3462	15.1667
RP_M489T428	11.2599	12.4169	11.8584	13.4005	12.5179	12.3929	11.598	12.9845	13.3345	12.9512	14.2704	13.6024	12.475	12.5811	13.3456	14.731	13.9929	14.2164	13.8971	12.9135
RP_M486T416_1	13.6886	15.1434	14.963	14.4879	13.6671	15.756	13.5311	15.8942	15.6484	15.526	16.0122	15.5065	16.5207	14.6044	14.1741	16.6368	16.3235	16.0627	16.1623	15.3728
RP_M380T380_1	14.3445	14.7855	14.7543	14.8722	13.2442	14.2694	15.4013	13.6091	14.9041	14.8827	15.791	15.5911	15.22	14.8022	14.0628	15.5861	15.8649	15.6363	15.7224	14.2957
RP_M500T562	12.5378	12.9484	13.0587	12.15	12.5829	12.6083	12.4778	12.68	13.0491	12.7561	13.5363	12.5167	12.7335	12.787	13.139	13.7776	13.6718	12.7413	13.475	12.8998
RP_M548T900	16.0842	16.4167	16.2728	16.054	15.6844	16.382	14.5764	16.1251	16.0832	15.0039	14.9631	15.4717	14.8557	15.0547	15.1741	14.7629	15.0459	15.5245	14.1242	13.7694
RP_M861T640	11.6491	11.3428	11.2257	10.9503	11.2782	12.117	11.9601	11.74	12.1538	11.2958	11.6949	11.8289	14.0565	12.1302	11.7207	12.7615	13.2561	11.0796	13.1129	14.1268
RP_M389T380_1	15.6049	15.7194	15.8926	15.8777	14.6078	15.6889	16.6354	15.5214	15.9698	16.0834	16.8624	16.7792	16.6106	15.8471	15.4826	16.827	16.9493	16.9619	16.768	15.4317
RP_M485T160	14.1246	13.6783	14.0987	12.7816	11.5035	14.8327	12.7758	14.1908	14.417	14.8963	12.55	12.8218	13.2512	12.2047	11.4588	13.0251	12.4921	11.3615	11.8915	12.8047
RP_M822T558_2	10.9784	12.0004	13.1323	12.3207	10.9911	11.85	11.2506	12.6237	13.0254	12.5711	14.003	13.5885	13.7278	12.2244	11.9184	14.056	13.9744	14.3171	13.2168	12.5769
RP_M456T432	12.5777	13.2807	13.4801	12.5143	12.2244	12.9588	12.9196	13.2426	13.0058	12.8832	15.05	14.8741	13.1481	13.3284	13.1384	14.3117	13.8463	14.384	13.7678	12.6969
RP_M590T899	16.3477	19.1541	19.0843	16.6483	16.8332	19.4698	15.1242	19.4565	19.1131	19.2019	17.8341	16.5093	16.5684	15.9278	18.1333	16.1242	17.9578	16.387	15.3057	15.3389
RP_M218T161	14.1924	14.7728	14.7352	13.7732	14.4603	14.7371	14.8601	15.0485	14.3383	14.6162	13.9766	13.3284	14.2751	14.3139	14.6679	12.9913	13.7528	13.0621	14.0433	13.8482
RP_M994T930	18.2783	17.3607	18.5836	19.6707	17.9936	17.8622	17.8902	18.6492	18.2055	18.535	16.4623	17.4535	15.1452	16.1657	14.6126	16.4949	14.5882	18.4435	14.4572	11.7313
RP_M488T427	13.2021	13.9602	15.2351	14.7677	13.8537	14.2625	13.1712	14.7407	13.8804	14.4199	15.9058	15.5089	14.2764	13.8611	14.5951	16.5962	15.9092	16.3259	16.2022	14.8979
RP_M688T695	11.6399	12.5954	13.5096	13.1216	12.0742	13.0904	11.8561	12.776	13.0183	13.7422	13.7114	13.0791	13.7083	12.7493	12.635	13.6826	14.0047	13.8994	13.6168	13.9103
RP_M357T393_1	12.6309	13.4721	12.8874	13.2482	11.6576	11.9981	14.1429	13.3407	13.6924	13.5026	14.8563	15.2274	14.1182	13.2041	12.9965	13.735	14.1672	15.0795	14.6697	14.1358
RP_M600T539_1	15.3565	16.6746	15.7046	14.92	13.85	15.2122	16.3922	13.9592	14.9784	15.1953	16.9353	15.3837	15.6423	16.074	14.9818	17.0705	16.8298	16.7718	16.8135	15.8632
RP_M676T694	15.9498	17.2653	18.2064	17.5007	16.5363	17.9269	16.4735	17.9597	17.6872	18.2727	18.8435	17.6906	18.234	17.3442	17.1495	18.8034	18.9049	18.8111	18.8765	18.3223
RP_M465T474_2	12.5058	12.6702	12.2185	12.4036	12.3898	12.3009	13.007	12.4627	12.5837	12.2484	13.8581	13.7672	14.6243	12.6204	13.006	13.8325	13.6775	12.5334	13.7702	15.5782
RP_M395T125	13.8772	14.1644	13.2946	12.0949	12.0739	13.4613	13.6443	12.6946	13.1954	13.1196	12.2812	12.5267	12.5499	12.967	12.483	12.0524	12.1185	11.2759	12.1039	12.6464
RP_M419T345	12.4033	13.8264	11.7062	11.9089	11.5269	13.6317	13.4143	12.8014	11.6288	13.6331	12.0169	11.4023	11.3455	11.6921	10.6333	11.1884	11.2207	10.7498	11.5136	11.7989
RP_M593T921	16.0723	15.4253	16.3108	17.1276	15.7213	16.1016	14.7164	16.2649	15.7114	15.9436	14.1184	14.8728	14.0324	14.7265	13.9283	14.2449	13.5335	15.8148	13.3123	12.1293
RP_M664T539_2	16.1775	17.1866	16.4942	15.7756	13.1879	15.7931	17.1665	15.2674	15.6474	16.2357	17.7917	16.4994	16.5517	16.608	13.9971	17.8252	17.5371	17.3266	17.5675	16.8661
RP_M357T393_2	12.1582	12.5846	12.9457	12.7261	12.4566	12.4961	13.8053	12.7068	13.2441	12.6603	14.1408	14.4429	13.5975	12.7458	12.2297	13.5586	13.4829	14.2776	14.0155	13.3052
RP_M207T533	13.0857	13.5622	13.7066	13.5375	14.3354	13.7139	13.6807	13.7096	13.807	14.6724	13.021	13.9568	14.6317	14.0128	14.3053	15.5763	15.7814	15.4619	15.5155	14.9195
RP_M299T389	13.1044	13.0204	12.6945	13.4901	13.8123	13.2635	13.239	12.6628	12.1373	12.7607	13.4654	14.2723	13.9277	13.1341	13.2009	13.1757	13.5652	14.3233	13.3116	14.2387
RP_M599T539	16.1822	17.169	16.4581	15.6739	14.502	15.9428	16.8895	15.3561	15.7805	15.99	17.2997	16.4455	16.4177	16.7623	15.632	17.573	17.4717	17.7575	17.306	16.7664
RP_M272T174	16.3229	15.7141	14.2572	14.9216	14.483	15.2931	15.9193	15.5196	15.3337	12.7593	16.1025	13.8395	16.1796	15.8866	16.0228	16.1661	16.0197	15.5494	16.0947	15.6946
RP_M624T919	13.5551	12.8181	13.5439	14.4985	13.1564	13.5703	12.3142	13.3754	12.9603	13.069	10.2762	11.5617	11.2728	11.705	11.2325	10.8175	10.2067	12.0973	10.3697	10.219
RP_M625T559_1	12.2818	12.7088	14.5687	13.7634	11.791	13.734	13.0411	13.5771	14.3032	14.7121	16.0121	14.0224	15.0613	13.3215	12.2691	16.3807	15.9799	16.6366	16.11	15.5646
RP_M500T887	17.182	17.6811	17.292	17.4726	17.8568	17.9425	16.5016	17.3519	17.4913	17.4537	15.8604	16.7374	16.4296	16.6552	16.5093	16.4154	16.0327	17.5478	15.61	15.5978
RP_M450T347	14.3236	14.8279	13.9981	14.6131	14.1217	15.8886	14.2328	15.5654	15.4161	15.2223	15.5608	15.9721	16.4209	12.4727	14.2446	16.0777	15.7815	15.6435	16.2517	15.7551
RP_M275T474	10.0645	10.704	12.3226	11.9864	9.94739	11.3469	10.2473	11.2455	11.7864	11.9537	12.3344	11.3548	12.7809	11.9105	11.6459	12.847	13.0506	12.7971	12.3103	12.8416
RP_M224T314	13.091	14.0598	14.986	13.1896	12.0154	13.699	13.3465	13.7634	13.247	12.9879	14.6896	14.3294	13.968	13.8076	14.1669	14.755	14.4426	14.7152	14.8072	13.9026
RP_M423T140	15.1184	14.8124	15.3523	14.3734	13.3235	15.1377	15.2427	15.1341	15.7684	15.4246	14.6213	14.1882	14.3411	14.0985	14.0505	14.6052	14.5094	13.6932	14.2598	13.5582
RP_M736T608_2	12.9554	13.6551	12.5377	13.3519	12.7232	13.7883	13.107	12.6113	13.5877	13.5088	13.7024	13.8879	13.4115	13.4963	13.9503	14.3984	13.4699	13.7986	14.297	13.0738
RP_M495T137	12.5553	13.1209	12.5636	10.1641	9.73117	12.0426	12.7235	12.4624	11.8516	12.3334	11.5341	10.1468	11.8131	11.7803	11.8127	11.3496	11.5116	8.5298	10.8092	11.1838
RP_M437T430	13.6692	14.8812	12.4355	14.7878	13.1836	14.2594	14.6288	14.4545	13.1555	14.4139	16.0609	16.2282	14.5564	14.0248	14.6374	16.3312	15.1988	16.2144	15.729	13.9659
RP_M279T122	16.3756	15.9631	15.7578	16.2752	15.8292	16.1081	15.7527	14.0067	14.4461	16.2798	16.6299	16.6666	16.5724	15.4342	16.3862	16.7468	15.6831	15.5686	16.714	17.1945
RP_M539T1026	13.8418	13.6034	13.1133	12.5368	12.1706	14.8654	13.3903	14.1296	15.3107	14.4111	11.4714	12.9059	12.8375	12.1705	12.5572	11.517	11.8052	13.1739	10.3825	12.2651
RP_M286T112	13.921	13.7542	13.586	12.0693	12.8503	12.9177	14.2253	13.7729	13.5158	12.8933	14.4636	14.5155	14.374	13.4537	13.3842	14.3123	14.0157	13.6142	13.9787	15.5502
RP_M985T539_1	15.8248	17.0865	16.1392	15.4427	13.4675	15.2035	16.6881	15.0572	15.0035	15.7856	17.2005	15.9731	16.1787	16.3694	15.2337	17.4571	17.3532	17.5074	17.3839	16.2969
RP_M742T528	12.7196	13.0157	12.0149	12.2131	12.4099	13.791	12.1118	13.4713	13.6668	13.7835	12.7093	13.7341	13.9208	13.0351	12.8891	14.1697	13.8395	13.554	14.4915	14.8677
RP_M518T919	17.4681	17.0359	17.4466	18.3003	17.9376	17.3559	16.0015	17.5836	17.4394	17.3855	16.1858	17.0531	16.0534	16.2398	15.8638	16.1179	15.6909	17.2912	15.4906	14.3953
RP_M305T893	14.9075	15.1648	14.9101	15.2251	16.146	15.0625	14.1753	15.0755	14.9609	15.2326	15.3059	15.2176	15.981	15.8856	15.3013	15.1425	14.9797	15.3775	14.9184	15.3868
RP_M263T228	13.065	13.0359	13.0559	13.3395	13.9096	12.9249	12.9606	12.9182	13.108	12.5222	13.7753	14.5796	13.9728	13.4685	13.4648	12.9392	12.9546	14.1412	13.3678	14.0974
RP_M610T945	13.1439	11.2891	12.7008	13.3534	12.7283	12.1845	12.5462	13.0982	12.0847	12.5726	10.6462	11.7327	9.70806	11.1817	10.6565	11.0323	10.1563	11.1974	10.3796	8.53201
RP_M517T703	16.8906	16.746	16.4269	16.4096	17.7856	16.7443	16.4911	16.624	16.6131	16.3749	16.5379	16.3412	16.5372	16.7424	16.9121	16.1131	16.331	15.7851	16.3762	16.3506
RP_M590T474_2	10.9582	11.7239	12.9517	12.6997	11.6939	12.0626	11.3083	12.1415	12.1898	12.657	13.0275	12.0615	13.3612	12.4255	12.0686	13.3369	13.6657	13.5875	13.6625	12.9168
RP_M532T895	15.7369	15.9212	15.3976	15.6246	15.464	16.0476	13.8457	15.6968	15.6778	15.4744	13.8071	14.6496	14.0966	14.0989	14.412	14.1828	13.918	15.6159	13.3779	13.3656
RP_M182T191	16.6788	17.395	16.1479	16.3096	15.8728	16.539	16.7526	15.7882	15.8917	16.1934	15.2935	15.7527	15.3619	16.2257	15.8861	15.6542	15.1013	15.3599	15.4939	15.3461
RP_M489T539_3	14.836	15.6503	14.783	14.4806	11.8482	14.1892	16.0755	13.1571	13.4968	14.8656	16.528	15.3053	14.7661	15.4974	13.2557	16.6906	16.4453	16.7772	16.4425	15.4789
RP_M425T359	10.3392	10.8457	10.8405	10.16	9.31715	11.7605	10.5891	11.7602	12.15	12.791	11.7758	11.1497	13.452	11.9172	11.91	13.1704	13.4439	12.9402	13.5751	12.1038
RP_M465T474_1	12.989	14.1856	13.6443	13.1175	12.8009	13.0843	14.9905	12.7732	14.3441	13.2679	15.3603	15.5491	16.3056	12.6405	14.2244	15.4737	15.6792	14.4952	15.4614	17.3149
RP_M864T496_1	13.0987	14.0248	13.9562	13.0437	11.965	12.3828	13.9808	13.2266	13.3098	13.9136	15.2953	13.3814	14.6912	13.501	12.8143	15.6205	15.3433	15.7341	15.4579	14.113
RP_M414T477	14.5681	14.6125	14.2447	14.3499	15.9159	14.5577	14.2102	14.5094	14.4688	13.8378	14.44	14.3143	14.6026	14.839	15.1894	14.2842	14.7665	13.9672	14.4346	14.603
RP_M636T720_1	20.5053	21.0447	21.4516	21.4344	19.493	21.6098	21.2274	11.8646	20.5003	21.3829	21.7867	21.8892	20.7476	21.2909	20.967	22.207	21.6994	22.1762	21.9883	21.8822
RP_M665T570	12.197	12.5912	12.9645	13.5578	12.3707	12.0979	11.7769	12.8469	12.7688	13.2418	13.6005	13.6925	12.5044	13.308	13.4558	14.0353	14.127	13.9139	13.6789	11.7984
RP_M296T181	14.5462	13.6858	15.5067	12.4327	13.1754	12.6986	13.2914	14.2891	14.6197	14.0457	11.4881	11.6967	11.9522	12.1115	12.1658	11.5989	12.1022	11.5336	11.4663	12.3626
RP_M376T251	11.9974	12.6896	13.9421	11.9867	12.0833	13.353	12.8918	12.7379	13.3564	12.2468	14.2311	13.8626	12.3049	12.3958	13.1111	13.9959	14.091	13.3531	12.9484	14.4245
RP_M935T559	10.6548	11.5644	12.8095	12.5108	11.2924	12.7815	11.8911	12.3885	12.8412	12.1009	13.6008	12.0293	13.519	11.762	11.9704	12.8128	14.3419	14.1375	14.4409	14.1177
RP_M568T899	14.2253	21.7586	21.9401	22.5755	22.8843	22.3022	20.5378	22.3605	21.7589	22.1337	20.2322	21.0499	21.1055	20.9958	20.3644	20.5263	20.4884	21.9176	20.2795	20.1557
RP_M195T683	15.7133	15.8425	13.2609	15.5443	17.2424	15.7202	15.5233	15.4895	15.6445	15.2525	15.6794	15.6712	16.2044	15.8319	16.0561	15.7166	15.8548	15.3396	15.5167	15.8646
RP_M300T157	14.7613	14.5704	14.2958	14.0805	13.9808	14.4274	16.0096	15.1974	14.5823	13.807	14.7329	14.9897	15.535	15.757	15.7034	15.3101	15.2083	15.4913	15.4656	16.7282
RP_M262T87	12.4762	13.0406	12.8487	12.2895	12.4256	12.7866	12.6764	12.917	13.0048	13.0425	13.3772	11.8174	14.5938	13.3036	13.2972	14.0885	14.3395	12.8522	13.0573	12.8305
RP_M328T533	12.968	13.0921	13.2702	12.6096	12.0094	13.4932	13.0887	12.9364	13.1754	12.8334	12.3841	12.2069	11.9198	13.1035	12.8914	11.8888	12.8193	11.4092	12.0705	11.906
RP_M660T546_2	10.9878	11.759	13.1463	13.2828	11.4432	13.2154	12.5425	14.0223	13.8215	14.315	14.3475	14.7052	14.8938	13.6077	12.9908	16.0657	15.8967	16.4048	15.2022	15.2323
RP_M119T81	15.5622	15.9467	15.5376	14.7032	16.7302	15.7127	14.6488	15.9568	14.9474	15.2955	14.5298	14.1279	14.8028	14.9147	14.4251	14.8273	15.0337	14.2596	14.8861	15.6563
RP_M299T885	14.4867	14.0071	13.8601	15.2641	16.0799	14.0342	13.0132	13.6594	13.6542	13.6479	11.8196	13.5593	13.2071	12.8123	12.5989	12.6139	12.1596	13.6939	11.8804	12.3525
RP_M573T506_2	12.0154	13.626	12.9463	12.3888	12.4292	13.1221	12.3844	13.1218	13.3513	12.4675	14.1531	13.2875	13.2271	12.2965	13.7802	13.8733	13.7114	13.3688	14.3943	12.0149
RP_M402T338	12.7333	13.1429	14.2688	14.3152	12.6657	13.3444	13.249	13.434	14.1513	13.5209	15.6928	15.1522	14.1852	12.8298	12.6873	15.0267	14.4733	15.2942	14.4028	14.7524
RP_M527T438	11.1683	11.1323	11.8338	12.4528	11.5547	12.4386	11.9495	12.9444	12.6526	13.6723	12.7011	13.1674	14.3792	12.9449	11.5377	14.3913	14.4597	14.8481	14.4465	13.6425
RP_M608T921	15.2424	14.6008	15.2805	16.5679	15.2339	15.6456	13.6176	15.4938	14.7072	15.2063	13.1135	13.8602	13.4945	13.6151	12.817	13.3325	12.5915	14.6731	12.8479	11.0788
RP_M538T544_1	12.9463	13.0827	14.6141	13.2121	13.5804	14.2659	13.2315	14.6469	14.8301	15.0951	14.8533	13.5527	15.286	13.8626	13.7558	15.381	15.7198	15.2982	15.6137	15.1703
RP_M436T501	18.4117	18.4917	18.1872	18.1974	19.6357	18.2796	18.2837	18.1666	18.2433	18.0634	18.28	18.2334	18.5269	18.4207	18.8938	18.1683	18.6697	17.9646	18.323	18.2481
RP_M324T81_1	14.505	14.7035	14.0227	13.9194	12.9742	14.0063	14.0776	14.4535	13.8427	13.9963	15.3471	14.9327	13.7072	14.9504	14.5091	14.5617	14.3646	15.0842	14.3422	14.7142
RP_M490T932	11.7055	11.7515	11.7503	12.5222	13.1657	11.2763	11.5009	11.9416	11.7811	12.166	13.8309	13.8765	13.231	13.9566	12.9258	13.7157	12.0597	13.8028	13.0045	10.6805
RP_M397T475	11.1421	12.0568	13.0441	11.9278	10.3632	10.9601	12.2057	12.413	11.783	12.1323	12.8013	12.5587	13.4597	11.5885	11.714	13.4061	13.8821	13.6572	12.5183	14.1524
RP_M986T539_2	13.752	14.8708	14.1484	12.0977	11.9258	13.9773	14.6444	13.2032	13.2028	13.4711	15.2003	13.6048	14.2045	14.4101	13.3383	15.4251	14.7888	14.9765	15.1217	14.2087
RP_M594T945	15.2398	12.6545	14.8009	16.2449	15.4395	14.4772	15.2429	15.2085	14.6748	14.9115	12.7772	14.2413	10.445	11.9865	11.8096	13.2433	11.6067	14.8058	12.6992	10.3741
RP_M351T393_1	13.5253	13.6456	13.707	13.5036	12.1524	13.2713	14.5015	13.5871	13.9605	13.6815	15.5853	15.4321	14.4582	12.9978	12.6881	14.5934	14.8438	15.2937	14.9412	13.7595
RP_M720T557_3	12.2002	12.7923	14.9445	14.6371	11.8553	12.6254	11.8763	13.7437	13.3765	14.26	16.2361	15.5398	13.3158	13.4062	13.8762	17.0196	16.3872	17.0326	16.8833	14.6404
RP_M295T191	20.6434	21.3777	20.0339	20.1231	19.3181	20.6293	20.66	19.5874	19.6757	20.1465	19.3562	19.6045	19.6027	20.1159	19.4844	19.6171	19.0416	19.2911	19.5176	19.1937
RP_M257T98	14.8651	15.0484	13.9875	14.2932	14.1245	13.5532	13.9924	13.7905	13.9536	13.7746	14.0127	13.1472	13.1813	13.5792	13.268	13.187	13.2131	12.6568	12.994	13.9096
RP_M451T179	10.6938	11.5332	11.987	11.109	11.2695	11.3874	10.6511	13.2629	13.1252	12.6736	13.0542	11.5466	14.7825	12.3816	11.9144	13.8641	13.9222	13.9658	13.2027	12.8174
RP_M344T854	14.8514	15.1492	15.594	15.7507	17.1061	14.8953	13.8091	14.7861	14.7137	15.196	15.8206	16.1605	16.8948	17.1736	15.5566	15.5757	15.5025	14.8332	15.8983	17.4843
RP_M546T928	17.9652	17.171	17.7637	19.3477	19.2676	18.1425	18.1183	17.7521	17.5842	17.7349	16.5255	17.116	16.4609	16.6704	16.0604	16.8726	15.8599	18.0095	16.339	14.1268
RP_M488T639	10.1378	11.567	11.9557	11.3038	10.9767	11.9478	11.5879	12.3306	12.4566	12.8625	12.6544	12.2699	12.8627	12.4805	11.9385	13.7612	14.2638	14.2015	13.9153	13.5614
RP_M395T532	16.6945	16.3982	16.5987	16.1799	15.6781	16.7272	16.8328	16.4923	16.0171	16.7629	16.1723	15.8561	15.4494	16.3077	15.6983	15.4039	15.8342	15.4491	15.7597	15.6044
RP_M855T591_2	12.4245	12.8948	13.4229	12.7984	12.1577	13.126	12.5402	12.3267	12.9391	13.5296	14.3867	12.6089	14.437	13.3984	12.397	13.9537	14.468	14.6487	13.8916	12.9247
RP_M309T99	12.6677	13.0171	13.3592	12.846	13.4464	13.75	13.8123	13.7015	13.537	13.0457	13.2318	13.1725	13.9502	13.5868	13.9803	13.2565	13.5787	13.3256	13.777	13.8334
RP_M698T92	16.1212	15.5435	15.6205	14.7317	13.9501	16.4811	15.8843	15.9802	16.1445	15.4076	15.0116	13.675	13.5958	15.5314	15.5423	15.0081	15.8833	13.7915	13.8517	15.2363
RP_M448T528	12.8974	13.2417	14.2792	12.7549	13.2913	13.22	13.301	13.7763	12.9658	12.4298	12.0178	14.1433	14.0933	13.4492	13.8297	14.9165	14.3702	14.679	14.4253	14.2318
RP_M681T596	12.5021	12.7796	12.7227	12.3511	14.3339	12.562	11.7882	12.7662	13.2892	13.5902	13.2924	13.0361	13.9447	13.5076	12.676	12.9946	14.3807	13.6917	14.013	12.5366
RP_M473T187	14.0111	14.8612	14.0513	13.4869	12.9866	15.3647	14.3927	14.325	13.8149	14.5468	13.0354	12.4326	12.4325	13.8161	13.8663	13.4558	13.7513	12.463	13.985	13.1141
RP_M620T674_2	13.9876	14.0138	13.301	13.6865	11.8606	14.168	13.4989	13.6965	14.0022	13.961	12.0662	13.3156	11.0615	13.8719	14.212	13.0667	12.4522	11.9856	12.6273	11.5112
RP_M765T681_1	15.3457	14.7585	14.9126	13.3429	11.8368	15.1109	15.8379	13.9316	13.5243	16.0927	12.4752	13.6006	11.2756	12.3684	12.0069	13.1961	12.6306	12.448	12.7629	13.5462
RP_M120T445	16.8157	15.6577	15.9705	15.8605	16.3534	15.8653	16.6971	16.0694	16.587	15.2201	16.2134	16.7221	16.7964	15.9775	16.6048	16.6637	16.6627	16.5042	16.1844	16.5722
RP_M743T464	12.1274	12.072	13.2414	13.242	12.3577	10.2962	12.3476	9.97135	10.4817	12.3517	13.8154	12.8724	12.7267	12.5655	12.4835	12.9183	14.0625	12.3404	14.4224	13.0363
RP_M657T539_3	18.0293	19.1179	18.5032	17.8434	15.5711	17.8169	19.0889	17.1942	17.4975	18.0613	19.5705	18.409	18.5076	18.7692	17.1935	19.9429	19.58	20.0043	19.7664	18.6823
RP_M233T134	14.8354	14.9305	14.4395	13.5261	14.3338	13.7628	15.1632	14.4048	14.2768	14.0829	15.477	14.817	14.4734	15.3097	15.2544	14.8991	14.8017	14.6837	14.1784	14.2643
RP_M674T539	13.2357	14.3618	13.6713	13.0405	12.2399	12.707	13.3351	12.4918	12.7737	13.1859	14.5406	13.4958	13.3894	13.624	12.4985	14.618	14.2025	14.5558	14.1879	13.7729
RP_M285T377	13.1787	12.8504	13.2944	12.8945	13.8682	12.7451	13.4216	13.2677	12.9085	13.1703	13.8911	13.9295	15.3966	13.8922	13.353	13.1152	13.152	13.6274	13.8466	13.706
RP_M290T188	14.5267	14.3377	14.0653	12.5531	12.5494	12.9485	12.9689	14.1789	13.7308	13.1703	12.4478	12.1432	12.3235	12.75	12.5667	11.762	12.5936	11.8907	12.4833	13.56
RP_M295T109	14.6534	13.6976	13.7936	14.0907	12.8884	12.683	13.2163	13.6131	14.6922	13.9096	15.1964	15.1493	15.1782	14.6006	13.8562	14.545	14.3819	14.2477	14.0636	12.9444
RP_M995T930	16.2832	15.3446	16.3367	17.6337	16.1657	15.8528	15.7335	16.6331	16.1183	16.4552	14.4444	15.164	13.1638	14.1411	12.9827	14.2623	12.5031	16.2759	12.8691	10.8549
RP_M940T683_2	11.4737	11.8265	13.4342	12.9593	11.6708	12.85	11.3708	13.0063	12.6842	13.6525	13.9057	12.9619	13.6163	12.6452	12.2894	14.0393	13.767	14.0086	13.9739	13.1484
RP_M296T191	18.1894	18.9597	17.6648	17.5975	16.6599	18.2057	18.3145	17.1672	17.2736	17.7325	16.9959	17.1185	17.0099	17.6991	17.1279	17.1821	16.5548	16.8019	16.9743	16.7268
RP_M747T455	14.286	15.4493	12.9026	13.159	12.3447	13.9498	13.9341	13.0768	12.7831	14.3274	12.4648	12.5645	11.7953	12.2761	12.4445	12.0413	12.3337	11.39	12.7309	12.2764
RP_M570T457	11.7628	11.7388	12.2149	12.5217	11.3047	13.0712	12.585	13.4398	12.6899	13.3781	12.0061	12.3066	12.9826	14.5554	13.6591	14.1856	13.9809	13.46	14.3748	12.475
RP_M543T538	12.2084	13.2355	12.4925	11.4834	10.8006	12.0111	12.5565	11.7621	11.3016	12.0684	13.4703	12.467	12.4694	12.7772	11.6542	13.3976	12.7766	13.1055	12.9604	12.6021
RP_M682T531	11.4586	13.0309	13.1783	10.7879	11.2432	12.7083	12.1179	12.334	12.2317	11.9573	13.4221	11.8291	13.9094	12.5168	11.6772	12.0256	13.5337	12.6833	12.5965	13.7171
RP_M747T454	13.871	15.3247	12.9769	12.5592	12.6378	13.2311	13.7969	13.3466	12.8625	14.1713	12.2337	11.8276	11.7841	12.2251	12.7048	11.8812	12.1911	11.7392	12.4248	12.0559
RP_M494T398	12.9648	14.3251	15.1625	13.632	13.6448	14.3933	12.4836	14.8586	14.473	14.7887	15.6934	14.7191	14.2229	14.5326	14.0964	15.4879	15.9237	15.2886	16.1592	14.1921
RP_M489T539_1	16.7576	17.9811	17.2882	16.5714	13.5641	16.4352	18.1638	15.4327	15.4582	16.9486	18.5981	17.3096	17.2194	17.307	15.601	18.9448	18.4606	18.8172	18.6662	17.5876
RP_M244T216	13.5125	13.7258	13.1326	13.3513	14.3902	13.5544	13.1847	13.3975	13.5001	13.0956	13.7563	14.7086	14.2848	14.144	13.832	13.5039	13.9002	11.6511	14.3915	14.3539
RP_M485T314_2	13.5962	14.5722	15.5871	13.8668	13.5423	14.8855	14.1801	15.1469	14.1261	14.4337	15.6086	15.2117	14.8527	14.8699	14.9728	15.7975	14.5172	15.5984	15.6602	14.9662
RP_M492T431_1	12.6588	13.2354	13.8023	13.1307	12.2601	12.9525	13.4738	13.0417	13.0298	11.6881	13.7769	14.7469	12.8597	13.6791	13.4415	14.4541	14.1012	14.106	14.2555	11.9089
RP_M445T329	12.0417	12.3434	11.8866	12.0319	13.1983	12.2834	12.2647	12.3155	12.4581	11.9529	12.2591	12.5739	12.5621	12.7654	13.1366	12.6187	12.562	12.3838	12.599	11.9363
RP_M521T496	11.3462	12.4146	12.523	12.2945	12.1296	11.519	11.6362	12.0427	12.4656	12.8647	12.633	12.0017	15.5148	12.6635	12.3097	13.731	15.298	14.2475	13.6077	13.2122
RP_M655T431	14.0562	14.848	15.1917	14.4556	13.5067	14.7417	15.1223	14.128	14.4612	14.6698	16.3267	15.8742	14.1617	14.6113	15.0833	15.9505	15.4595	15.6338	16.2974	13.9402
RP_M501T887	15.4566	15.8567	15.3683	15.708	16.2441	16.2711	14.4993	15.4997	15.7465	15.5498	13.7802	14.6773	14.5132	15.0277	14.3881	14.5072	14.2746	15.6661	13.4547	14.0206
RP_M464T160	13.8051	13.2975	14.08	12.4654	10.9254	14.9416	12.3889	14.2454	14.5334	15.0297	11.8624	12.2072	13.5996	11.654	11.3258	12.7103	12.3419	11.0985	11.6937	12.3303
RP_M110T43	11.8572	12.1679	12.0245	12.5834	12.1184	12.7801	13.0222	12.5158	13.4108	12.7196	13.403	13.6197	12.0297	13.8808	13.9865	13.7172	12.8707	13.6469	14.8469	12.4769
RP_M998T911	14.1766	13.5628	14.2573	15.0975	14.057	14.0051	12.7313	14.3003	13.8392	13.9864	12.0144	12.8692	12.1727	12.8813	12.8537	12.3567	11.9297	13.8472	11.7057	11.6216
RP_M386T828	13.1755	13.6294	12.8184	13.7801	15.0672	13.2346	13.3038	13.934	13.5961	12.8051	12.3403	13.0836	15.5572	15.18	15.0443	14.0393	14.3594	14.1019	14.2565	13.1731
RP_M494T539_3	13.579	14.7888	12.5656	12.8669	11.7303	13.2378	14.903	12.7694	12.6982	13.1714	15.6682	14.2711	13.9676	14.1323	12.2661	15.6566	15.5019	15.9504	14.8501	14.6066
RP_M331T136	14.5065	15.0429	14.3725	14.1463	13.6817	14.8226	15.8774	14.6808	14.8954	15.1238	15.139	16.0157	16.7147	15.5721	15.1311	15.5098	15.2416	14.1019	15.4296	16.3547
RP_M606T384_2	13.0174	13.0534	13.8142	12.9219	12.556	12.9992	12.9548	13.0331	12.3957	12.8182	14.4011	13.1109	13.3736	12.7473	12.6188	14.3609	14.3482	13.266	13.614	13.663
RP_M431T431_1	12.1167	13.1273	12.7693	12.472	13.0617	12.9941	13.5665	13.0154	13.0428	12.0702	15.0247	15.1496	13.0511	13.2811	13.4364	14.4559	13.7765	15.0899	14.215	12.4935
RP_M451T695	16.309	17.5474	19.0808	18.2522	16.2978	18.3329	17.2147	18.0697	18.0714	18.9013	19.369	18.4416	19.0246	17.884	17.5013	19.6516	19.209	19.1692	19.3425	18.7591
RP_M316T362_2	12.6133	13.3127	13.4061	12.7506	12.3098	12.9225	12.5716	12.3407	13.408	12.4755	13.2016	13.2017	13.0525	13.0647	13.3809	12.9725	13.3207	12.9081	12.8731	13.3588
RP_M669T468	10.869	11.4336	10.5127	10.8004	10.542	10.5607	10.3155	10.5382	11.1147	10.6239	13.3604	13.267	13.9529	10.5027	13.2868	13.258	13.7699	12.3082	14.1333	15.8072
RP_M567T380	12.1013	11.8121	11.7218	13.2747	11.6985	12.5751	12.6873	13.6381	13.2187	14.3322	12.8484	14.6159	12.7194	14.3651	13.8793	14.869	14.0759	14.7513	14.6288	12.8006
RP_M651T720	12.2987	12.8514	12.8541	14.4372	12.5145	13.7515	13.8076	13.3157	13.3909	13.4026	14.0136	14.8112	14.344	13.3388	12.8539	14.869	14.2077	15.4181	14.7495	14.7665
RP_M549T910	13.2538	13.5759	12.6018	13.3697	14.7618	13.1572	12.0468	13.1099	13.1184	13.2674	13.5509	14.5739	14.0657	14.3427	14.2179	13.6642	13.5352	14.3021	13.0397	12.4002
RP_M322T539_1	14.3445	15.2167	15.0319	14.3818	12.8978	14.6454	15.5708	14.147	14.3118	14.6798	16.0361	14.8108	14.9431	15.0363	13.4002	16.0757	16.0934	16.1191	16.0487	15.1268
RP_M483T907	15.4423	15.3068	15.9909	15.5653	16.0122	15.2909	14.2564	15.3567	15.3658	16.0153	14.3304	15.1608	14.3203	14.6671	14.641	14.4277	13.8781	15.1095	13.6435	13.6506
RP_M676T557	12.5437	12.3778	12.4336	12.0172	11.6948	12.9152	12.7911	12.4648	12.499	12.4187	13.5664	13.1834	13.7217	12.5187	12.5406	12.6926	13.1869	12.2959	12.7723	11.5998
RP_M582T921	14.015	12.8559	14.6838	15.4762	14.6521	14.3328	12.8428	14.0949	13.6152	14.0113	11.9639	12.8264	12.0984	12.8527	11.8756	12.2605	11.3478	13.6667	11.7453	10.228
RP_M492T160	13.5195	13.1208	13.0061	10.938	10.8134	15.0018	12.2741	13.5322	14.2065	14.4342	11.1911	11.2426	12.628	11.5069	10.9092	12.3846	12.0454	10.0721	11.5765	11.7734
RP_M747T608	12.8637	13.4928	13.1831	12.2003	12.436	13.1641	12.2663	12.5656	13.4501	13.2903	13.3442	13.7589	13.2549	13.2103	13.7239	14.2767	12.9866	13.1921	14.1473	12.9892
RP_M453T885	15.3974	14.9072	14.6773	14.7507	15.1576	15.1423	14.7933	14.7038	16.0157	14.677	13.6946	14.2406	14.1617	14.3564	14.4887	14.2966	14.0443	14.7851	13.5939	13.5917
RP_M384T532_2	19.7259	19.4316	19.592	19.2889	18.8827	19.6271	19.8238	19.2986	19.3969	19.662	19.172	19.2568	18.8819	19.3883	17.896	18.6631	18.9392	18.8755	19.0784	18.7615
RP_M455T895	13.1095	13.5384	13.2899	13.7772	14.7903	13.4354	13.5183	13.5374	13.7876	14.1428	13.3433	14.239	15.0787	14.4405	13.8561	13.9137	13.6821	14.6729	13.9608	14.7806
RP_M421T394	12.1419	12.9651	12.9386	12.8001	11.4959	12.7486	12.8452	12.4699	12.8356	12.3264	12.49	13.8895	13.3873	12.7396	12.5294	13.4128	13.5686	12.45	13.4055	12.9557
RP_M928T639_1	10.9633	11.7249	12.1515	11.9821	10.3212	12.3896	11.3455	11.0089	11.9225	12.6466	12.7181	12.0621	12.492	13.0224	12.3383	13.1336	13.5065	13.2772	13.3789	11.149
RP_M423T868	14.2941	13.9112	14.1273	13.9634	14.6369	14.1471	13.6533	14.38	14.7372	14.3899	13.9363	14.2585	15.6612	14.8206	14.5808	14.5243	14.1292	14.2958	14.6847	15.2034
RP_M476T888	14.3982	14.4132	13.6377	14.3397	14.7113	14.3606	13.4251	14.4441	14.3211	14.2425	14.5595	15.1074	14.3498	15.5197	15.6477	15.1597	14.7957	15.7988	14.0902	14.592
RP_M518T875	16.5125	16.3729	16.548	16.7291	17.3497	17.1005	16.3503	17.1657	16.3161	16.8066	14.912	15.424	15.5708	15.3222	15.7069	15.3531	15.3391	16.9549	14.5363	15.1997
RP_M343T154	13.7284	13.2605	13.2774	12.4326	12.9651	13.5447	13.6519	13.6032	12.5592	12.7724	12.2073	12.2509	11.6917	12.887	13.2103	12.3533	12.7866	11.8672	12.2375	12.5702
RP_M584T460_1	12.5706	12.3158	13.4123	14.3798	12.8298	13.509	12.6553	14.3249	14.4785	15.8814	14.126	14.8575	15.0952	14.9765	14.6641	16.503	16.415	16.6433	16.6295	14.9315
RP_M306T299	14.7689	15.5591	15.3315	15.3393	14.5601	15.3666	15.4544	14.6429	15.0964	14.984	15.9369	16.1233	15.711	15.0787	14.7645	15.8365	16.0883	15.9443	16.1963	14.5983
RP_M564T539	14.7374	15.9444	15.0393	14.2607	13.9573	14.818	14.8992	14.3624	14.5118	14.7983	15.9174	15.0196	14.8906	15.1963	14.7354	16.0777	16.1266	16.0422	16.1414	14.4969
RP_M765T681_2	14.6996	15.1543	14.0217	12.7894	12.3236	14.597	15.576	12.8929	13.648	15.5481	12.3346	12.3606	11.4527	12.8821	12.7463	13.1589	12.7206	11.6666	12.407	12.8698
RP_M373T183	11.775	12.3316	12.8216	11.8556	12.2895	12.5264	12.0438	12.4235	12.5792	12.191	12.8325	12.2313	13.9146	13.0249	12.688	13.0284	13.3359	12.7114	13.1779	14.8416
RP_M458T304	13.7276	13.1769	11.9343	13.9002	12.7901	12.732	13.4389	13.0491	13.268	12.4141	13.5047	14.3367	13.8862	12.4571	12.7937	13.7636	13.505	13.2883	13.9647	14.1183
RP_M648T442	10.3427	10.9996	11.5829	11.8439	11.5894	11.3088	10.8972	12.3441	12.1983	13.479	13.3366	12.6348	13.9395	12.4046	11.8199	14.6407	14.341	15.0926	14.4565	13.5808
RP_M555T604	13.5534	12.0662	12.2578	12.7626	13.6093	12.2363	13.9969	13.0465	14.2699	12.0111	15.5787	16.2297	13.4568	12.163	12.7998	14.5146	14.7642	14.304	14.471	15.4878
RP_M484T868	15.412	15.4188	15.3843	15.3467	16.0275	15.7236	15.9516	15.89	15.7726	15.8749	15.1184	15.3767	16.7374	16.1771	16.145	15.9606	15.9829	16.2213	16.0732	16.8504
RP_M742T627	11.6442	12.4623	13.0464	12.2727	11.6344	11.7574	13.1382	12.068	13.0354	12.3337	12.4869	12.376	14.0838	12.2175	12.5002	13.521	14.1654	13.0183	13.196	12.6222
RP_M579T711	13.5213	14.0617	14.7324	13.9729	14.033	13.3193	13.5072	13.8193	14.2331	14.6373	14.8643	13.622	14.8539	13.7257	13.5864	15.0218	15.1386	15.0058	15.1099	15.03
RP_M547T928	16.4129	15.5295	16.1354	17.7827	17.7778	16.5295	16.4322	16.0772	15.8976	16.0333	14.9643	15.5024	14.7164	15.0779	14.3067	14.9027	13.8597	16.2994	14.4266	12.4589
RP_M620T675	16.3207	16.6202	15.907	16.2935	14.0139	17.0612	16.5597	16.4908	17.0007	16.933	13.4502	16.1881	13.5605	16.6219	15.3827	16.2859	14.5311	15.6344	15.5548	12.4514
RP_M958T651_1	13.1362	13.8836	13.5968	13.7672	11.8972	13.2812	12.0241	13.5288	13.779	13.9872	13.8641	13.9826	12.7153	14.7202	14.518	15.4428	14.0449	15.4029	15.859	14.6846
RP_M506T882	14.8019	15.0928	15.202	14.485	14.6422	15.4362	14.5532	15.3268	15.0399	15.1151	13.8175	13.8947	13.6118	14.2617	14.5908	13.6888	13.8666	14.9704	12.7878	13.8473
RP_M643T721	15.7538	16.6125	12.5283	17.4498	15.6677	16.4967	17.2971	16.7489	17.0282	17.3554	17.6811	18.0516	16.8442	12.934	15.9848	18.2867	17.9833	18.232	18.1412	18.2059
RP_M555T98	16.0001	16.8586	15.1543	13.4535	12.6116	16.2394	15.5039	15.4871	15.5555	15.2439	15.189	13.3227	12.8634	15.1895	14.6695	14.2974	14.817	12.8925	14.2806	14.7996
RP_M488T638	11.0822	11.6733	12.9894	12.409	11.2227	12.8757	11.6427	13.423	12.0654	14.3275	13.5815	12.6734	14.3229	13.3541	12.6598	15.4957	15.5636	15.6731	14.7459	14.4524
RP_M568T299	14.5997	14.8508	15.065	14.3528	13.2328	15.3449	14.8794	14.9572	14.8805	15.2132	15.8129	15.4574	15.193	14.9996	14.596	15.7082	16.0301	15.3881	15.8461	14.0031
RP_M678T538	12.6895	13.4873	12.643	12.1431	10.8969	12.1603	13.3286	12.158	12.1617	12.3203	13.8541	12.5253	12.8939	12.4836	12.2208	14.1729	13.7289	13.5526	13.6234	13.1351
RP_M720T557_2	12.7704	13.2319	15.0791	14.4998	11.8934	13.7987	11.9342	14.4667	13.8168	14.9998	16.4481	15.6536	13.7596	14.212	14.0198	17.2718	16.4307	17.2644	17.0858	14.7367
RP_M434T330	11.5395	11.2685	12.8062	14.036	12.3006	12.1992	11.2219	12.2395	12.8471	12.8213	12.9421	14.417	12.8525	13.0498	14.028	14.0975	13.0702	14.3902	13.8716	13.0823
RP_M687T695	12.585	13.7732	14.578	14.0354	12.6145	14.1741	12.6581	13.8783	14.1876	14.7835	15.0007	13.7484	14.7572	13.1972	13.5572	15.0188	15.1861	14.3443	15.1688	14.96
RP_M622T919	13.3593	12.9721	13.4274	14.4025	13.5658	13.475	12.2405	13.1271	12.9885	12.9556	10.9329	13.162	10.7842	11.4772	11.005	10.7559	10.4275	11.97	10.4441	10.1118
RP_M928T639_2	11.9159	11.9591	12.381	12.8247	11.2479	12.2447	11.5096	11.685	11.7401	12.6756	12.7028	12.5129	12.5409	13	12.505	13.2214	13.9151	13.3889	13.7977	11.7707
RP_M521T538	13.722	14.7833	13.8448	13.2887	12.5405	13.7181	14.6709	13.169	13.4339	13.5412	15.0201	13.5253	13.9582	14.5128	13.4782	14.5743	15.1212	15.0753	14.9277	14.2809
RP_M233T532	18.143	17.9488	18.0152	17.6166	17.1767	18.0875	18.3527	17.7946	17.9281	18.1314	17.5814	17.6978	17.2116	17.9038	17.2518	17.0767	17.0968	17.2187	17.4614	17.1648
RP_M461T161	13.9725	13.5587	13.8794	11.7398	11.2677	15.3295	12.6836	14.3184	14.8628	15.0465	11.8425	12.1635	13.5136	12.1567	11.3482	13.0678	12.6714	10.1798	11.8664	12.6927
RP_M600T539_2	15.5276	16.9735	16.0558	15.1505	13.4245	15.3807	16.7806	15.0328	14.9268	15.6043	17.2588	15.8537	16.1094	16.0254	14.8829	17.4613	17.1773	17.3464	17.2197	16.1536
RP_M627T102	16.1385	15.5226	15.2263	15.1309	13.3045	16.105	14.8521	15.0083	14.8127	15.8441	13.1196	14.2139	14.4861	14.793	13.673	14.2487	14.261	14.0281	13.5464	15.5831
RP_M478T930	15.8076	15.3637	15.5989	16.5649	16.4841	15.4854	15.4483	15.6103	15.6183	15.6438	14.9461	15.1733	14.6886	14.8695	13.9017	14.4883	13.5908	15.6266	14.0145	13.3267
RP_M773T562	13.0467	13.0936	13.4018	12.9013	12.4448	12.8956	12.1834	13.6185	13.6804	13.6106	13.631	14.0653	13.059	13.6934	13.5289	14.2076	13.332	13.3223	13.3701	13.834
RP_M234T532	15.1631	15.1084	14.9905	14.9634	14.1443	15.6191	15.7506	14.7274	15.153	15.2921	14.6808	14.48	14.0627	15.0995	14.6577	13.6838	14.5824	14.3648	13.574	14.2861
RP_M324T81_2	13.2047	12.9598	12.3199	12.1269	11.42	12.6876	12.5608	12.6536	11.9835	12.3065	13.6635	12.8534	11.9398	13.263	13.1512	12.8027	12.844	12.9728	12.3725	13.1163
RP_M519T533	13.8777	13.4253	12.6225	12.6498	12.8273	13.8595	14.2053	13.1066	12.7045	14.3175	12.6294	12.5441	12.9238	12.1304	11.8399	11.9589	12.3604	11.2066	12.0111	12.0911
RP_M498T895	15.1184	14.5302	14.675	15.1074	15.5648	14.8957	14.8851	15.1482	15.493	15.6179	14.3901	15.5665	16.7035	15.8624	15.3163	15.6525	15.2857	16.0411	15.4648	15.9648
RP_M744T893	13.6778	13.2927	11.5844	12.5262	12.8294	13.5	12.3438	11.3598	13.6557	12.3941	12.9766	13.0807	13.3678	13.0919	14.0541	12.6162	13.9999	12.1141	12.8715	13.1893
RP_M164T656	13.7356	13.7642	13.4228	13.0542	14.6997	13.6227	13.881	13.3901	13.5095	13.5045	13.5436	13.3681	14.1847	13.902	14.1228	13.5637	13.5986	12.9091	13.5215	13.8211
RP_M542T912	19.1487	18.8614	18.9164	19.7127	20.0119	19.0889	17.6867	19.0016	18.6058	18.8561	17.9612	18.8564	18.1872	18.3596	18.2165	18.1364	17.9805	18.888	17.7297	16.955
RP_M668T468_2	10.3641	12.0437	10.9002	10.7026	11.0291	10.8387	10.7914	11.109	11.809	10.9681	13.4547	12.3408	13.7162	10.8465	12.9085	12.8877	13.9419	11.5568	13.9616	15.4313
RP_M506T532	19.2285	18.9804	19.1018	18.7866	18.3264	19.1777	19.3977	18.8245	18.9378	19.2167	18.7139	18.7606	18.2852	18.8821	18.2226	18.1719	18.4416	18.4208	18.5578	18.2977
RP_M676T538	12.254	13.5607	12.6748	12.1636	10.7619	12.1397	13.1067	11.6063	11.5587	12.0353	13.78	12.6648	12.7277	12.6215	12.1248	13.272	13.5476	13.555	13.2115	12.7715
RP_M362T315	10.3821	10.4007	10.8856	9.95767	11.2282	10.4027	10.3288	10.7917	10.4174	10.7317	11.3974	10.8346	11.4965	10.559	11.098	11.3449	11.9428	11.1325	11.8197	11.408
RP_M668T468_1	11.1531	11.8618	10.9367	11.0692	11.3614	10.1473	10.8639	11.2935	11.6313	11.0564	12.303	13.673	13.7411	11.094	13.6679	13.6731	14.2045	12.6926	14.2107	15.9505
RP_M940T683_1	10.6042	11.7065	13.0549	12.0254	10.7764	12.4841	10.8376	12.4568	12.5524	13.2436	13.622	12.4903	13.1097	12.3872	11.994	13.3434	12.7423	12.2612	13.4185	13.0021
RP_M391T500_1	15.0095	15.2559	14.8966	14.9617	16.1831	14.934	15.0203	15.0306	15.0916	14.7172	15.126	14.8593	15.2166	15.1506	15.6468	14.7634	15.2064	14.8269	14.9507	15.1301
RP_M476T474	11.3209	11.9636	11.7426	11.1598	11.04	11.2318	12.0701	11.821	11.8869	11.5985	13.2218	13.073	14.5189	11.8221	11.732	13.3376	12.8586	11.598	13.1759	15.1772
RP_M701T413	11.2786	12.0227	12.8464	12.007	10.5504	9.7824	10.8612	9.77739	12.9498	12.6526	12.4532	13.6011	11.7692	13.1638	11.489	14.0479	12.417	12.5043	13.8885	12.7731
RP_M445T226	12.9482	13.3479	13.6992	12.8373	12.2697	13.4241	13.2768	13.5084	13.3209	13.4112	14.0591	13.3489	13.1854	13.055	13.8147	14.0442	13.8831	13.7182	13.9465	13.3788
RP_M618T469_2	12.5058	13.0482	13.4377	13.7468	12.5766	12.6581	12.4927	12.9413	13.4529	13.9298	13.577	13.0247	14.1807	13.0108	12.7888	13.9667	14.6966	13.9668	13.8212	13.9749
RP_M667T568_2	12.4835	13.0025	13.4207	12.5124	12.6463	12.7218	12.6135	13.1691	12.9826	13.6708	14.5702	13.704	13.1592	13.1565	13.1574	14.8793	14.1143	14.9563	14.6799	12.9546
RP_M464T260	13.4502	13.8856	13.3655	13.0994	12.5656	13.5869	13.2295	13.218	12.7117	12.9198	12.6496	12.7615	11.9372	13.1455	12.6233	12.4924	12.0452	12.1912	12.3168	12.0677
RP_M721T557_1	11.4837	12.394	14.1788	14.0142	11.3644	12.7516	11.2435	13.5627	13.0888	13.4043	15.6625	14.5194	13.3079	13.2271	13.3218	16.332	15.4134	16.3759	16.1082	13.7567
RP_M625T559_2	10.8242	11.7832	11.7868	12.9863	11.5104	12.8136	11.9147	12.6309	12.91	12.0786	14.4434	12.6861	14.1452	11.9743	11.6668	15.0222	13.4717	15.449	14.8711	14.2421
RP_M470T882	15.5449	15.5729	15.8484	15.2356	15.5655	15.8906	14.7968	15.7397	15.5091	15.6468	14.0545	14.6089	14.4487	14.5013	14.4478	14.4941	14.2696	15.6145	13.0535	13.8567
RP_M681T531	12.115	12.6234	13.0658	11.305	11.3747	12.9229	12.8138	12.9758	12.3915	12.1381	14.5497	12.1382	14.2714	11.8983	11.6124	12.9573	13.5713	12.4385	13.4001	14.3503
RP_M305T160	14.6035	14.5768	13.9322	13.9194	13.8502	14.9668	13.7663	14.6182	14.498	14.804	13.2799	13.2923	14.5646	13.6247	13.5511	13.9629	13.7255	12.5544	13.7226	13.327
RP_M556T584_2	12.1522	12.6119	12.4449	11.983	13.3123	12.418	12.3964	12.5162	11.7688	11.6346	12.4082	11.7417	12.9365	12.6249	13.4543	11.8343	12.4729	11.716	12.2698	12.4584
RP_M855T591_1	12.5376	12.0174	13.1639	12.9962	11.7673	12.8895	12.8544	12.6121	12.8789	13.7963	14.1933	11.8632	14.3383	13.2128	12.2267	14.6481	15.0176	14.9438	14.687	12.771
RP_M540T912	13.2809	13.324	13.1078	13.5146	13.593	13.334	12.1278	13.569	12.5848	13.0938	12.1413	12.585	11.7755	12.8921	12.6211	12.1776	11.9574	12.4075	11.3063	10.9906
RP_M574T127	13.8443	15.215	15.6332	14.9773	14.1399	15.4951	14.6007	15.3702	14.9314	15.7426	15.7919	15.3372	15.485	15.5496	14.8957	15.8541	15.8823	15.1933	15.7012	15.7875
RP_M485T314_1	13.7266	15.8968	16.2867	15.1953	13.874	15.7331	15.2115	15.519	15.4386	15.3888	16.2803	16.1343	15.1655	15.1359	15.9485	16.5906	16.2355	15.7333	16.3993	15.7872
RP_M550T997	17.2825	16.828	16.9864	19.1744	18.5177	18.2604	19.2734	17.1462	18.4285	17.1826	14.5677	16.1208	16.2118	14.5746	15.1551	15.4746	14.3221	18.0539	16.0091	16.4454
RP_M864T496_2	12.8784	13.95	13.9141	13.3136	12.0796	12.9138	13.5192	11.9527	12.8956	13.609	14.6236	13.5845	14.1847	13.8404	13.1459	14.8502	15.4444	15.6199	15.3173	13.1753
RP_M512T483	10.6171	11.579	11.6003	11.8193	11.1996	12.0307	10.7885	11.4621	11.8199	11.8194	11.8026	13.073	12.0119	12.6447	13.1053	14.0838	13.3797	10.9776	13.1043	11.8518
RP_M735T608_1	15.637	16.1069	16.1227	15.9184	14.6289	16.3866	15.615	15.9363	16.3705	16.3098	16.6344	16.4375	16.1748	16.0022	16.3157	17.3308	16.6785	16.4192	17.0061	15.9136
RP_M409T363_2	17.4681	18.5045	18.7101	17.2266	16.2466	17.9186	18.5067	18.0083	18.181	17.7529	19.1654	19.1876	18.38	17.5805	17.078	19.0172	18.7979	18.9703	18.8857	18.7004
RP_M322T539_2	13.7088	14.4408	13.5154	13.3915	13.0392	13.5568	14.0209	12.8962	13.1268	12.5388	14.9574	13.4437	13.2171	13.9397	13.3411	14.3045	14.5093	14.7341	14.5082	13.9193
RP_M642T539	13.0791	13.2344	12.9964	12.4899	12.5236	12.9984	13.7322	12.3071	12.6541	12.6624	13.8522	13.0919	13.1772	13.4276	12.7754	14.3586	13.6329	14.1723	14.0624	13.0396
RP_M579T684	15.3941	15.0266	15.1767	15.1256	16.7669	15.4316	15.3972	14.9629	15.2265	15.0031	15.5023	15.2335	15.7639	15.3476	15.8414	15.2086	15.4441	14.8668	15.1198	15.5187
RP_M576T694	13.1541	13.987	15.1519	14.544	13.8104	13.6486	13.5375	13.1358	14.7519	15.3865	15.1254	14.2485	15.0464	14.2969	14.1463	15.7287	15.8872	14.9183	15.2119	15.2613
RP_M758T635	11.5303	13.0672	12.4102	11.6029	10.9819	12.236	12.4944	12.7631	12.3839	12.934	13.8004	12.7498	11.5331	12.7224	12.4567	14.7252	13.1091	14.076	14.0331	14.2361
RP_M319T367	14.1335	13.5135	13.9685	13.8108	12.8111	13.0278	14.1501	13.0228	14.3243	14.1332	14.748	14.6359	15.1411	13.4921	14.3235	14.8205	14.301	13.8412	14.0993	13.2807
RP_M712T680	13.0523	13.6602	13.4246	13.9089	12.9844	13.8784	13.8667	13.3923	13.3637	13.6035	15.175	14.0774	13.8913	14.437	13.3675	15.9787	15.348	15.8369	14.9648	13.916
RP_M410T894	14.4368	14.9012	14.8228	15.0507	15.4847	14.5041	14.8341	14.7613	15.298	15.8439	14.6142	15.3068	16.7823	15.9616	15.3278	15.5964	15.0919	15.8888	15.2097	16.1979
RP_M698T653	11.1283	11.9082	12.2325	12.6562	11.8105	12.7015	11.0872	12.6934	12.2703	12.7813	12.8111	12.4714	13.0899	12.1325	11.6684	13.4123	13.5845	13.2464	13.8097	12.4874
RP_M264T89	13.18	12.4843	13.0466	13.0079	12.7689	12.9886	13.4905	13.2526	12.547	12.6139	13.0017	13.7041	14.6995	14.1199	13.3671	12.9739	13.0195	13.6447	11.628	14.4267
RP_M600T539_3	15.6443	17.3489	16.471	15.8298	14.1995	14.8339	17.0326	15.3101	15.2475	15.838	17.5482	16.2635	16.3034	16.5308	14.8777	17.8392	17.5874	17.845	17.5965	16.3971
RP_M432T431	12.1161	12.8382	13.7403	13.5283	12.1304	12.4788	13.7562	13.148	12.7896	12.3689	14.8576	15.2684	13.5149	13.3575	13.4211	14.3384	13.9571	15.0755	14.3636	11.8235
RP_M384T532_1	20.8347	20.4604	20.6104	20.4564	19.9784	20.6692	20.8539	20.3085	20.4068	20.6857	20.2116	20.3094	19.9667	20.4243	19.6798	19.6895	19.9909	19.9959	20.1193	19.8405
RP_M417T354	11.0613	11.9055	11.3956	11.1136	11.6973	11.6489	10.9581	11.8583	12.2452	11.8581	12.4155	12.7124	12.7509	12.2565	12.0611	12.197	12.5689	13.3113	12.7537	12.9863
RP_M650T545	12.336	12.6062	12.809	12.9175	12.0972	12.7668	13.1466	12.0181	13.1883	12.887	14.3256	13.8838	12.4516	12.8443	12.4393	14.5463	13.7074	14.6207	12.7763	14.2687
RP_M237T727	14.7212	14.5009	13.9207	13.7613	15.2831	14.1436	14.4782	14.1517	14.4729	13.6951	13.731	14.3416	14.3895	14.9085	15.1064	14.3161	14.5725	13.761	15.1389	14.8159
RP_M285T299_2	14.5417	15.477	15.5273	15.4153	14.524	15.399	15.4978	15.2378	15.0098	15.6067	16.1697	16.0406	15.9146	15.3234	14.9812	16.0715	16.1546	16.2164	16.3867	14.4448
RP_M565T774	14.2819	13.4381	13.5003	13.7584	15.2345	14.5562	14.1953	14.2726	13.9347	13.9011	14.117	14.4128	14.749	14.3009	14.2384	14.0815	14.5156	13.8723	13.9377	14.3238
RP_M101T136	13.3766	12.9471	13.5298	14.36	13.9791	13.0482	13.3112	13.0911	12.7431	12.8315	11.51	12.6858	11.9045	11.1511	11.6004	11.3546	10.8892	12.5979	11.5768	11.9818
RP_M720T557_1	12.5476	12.7017	14.3077	13.9289	11.7306	13.0601	11.7696	13.5828	13.646	14.3087	15.3466	15.1003	13.6035	13.5005	13.2203	16.6658	15.9666	16.5778	16.2089	14.0121
RP_M593T121	13.5181	14.5796	12.4723	11.9112	10.8407	14.3549	14.5874	12.1983	12.1831	14.546	12.6631	11.5063	12.2782	11.9978	10.0626	10.6182	11.4821	9.45755	11.2726	12.7277
RP_M960T557_1	10.9678	12.0787	13.2405	13.0831	11.3009	12.6094	10.953	13.1178	12.7565	13.6328	14.6618	13.4862	12.7569	13.1031	13.0539	15.0864	13.7967	15.0533	14.9467	12.7635
RP_M996T539_1	14.5463	15.3847	14.7178	13.5815	11.8987	14.2702	15.4469	13.6361	13.5723	14.32	15.8831	14.3046	14.6191	15.0498	13.8302	16.1257	15.7418	15.3401	15.8258	14.4262
RP_M468T167	10.8634	11.2774	12.9655	10.2982	10.3862	12.0826	10.2323	12.0957	11.8363	12.2418	12.6868	11.3035	13.1369	10.9337	10.5822	12.5343	12.9307	11.9339	12.7154	12.9331
RP_M585T461	11.1319	11.1512	11.9542	12.297	11.1813	12.1333	11.1733	12.7519	12.5962	13.6923	11.9157	12.5826	12.9974	13.4949	12.6567	14.0578	14.1606	14.0075	14.1597	12.6681
RP_M83T48	15.5602	15.1147	15.3641	15.0995	15.6983	15.3467	15.2384	15.3088	15.4007	15.2326	15.4062	15.2364	16.0705	15.5989	15.8289	15.1406	15.3762	14.7357	15.4361	15.5049
RP_M221T160	17.2975	17.1268	17.2264	16.6898	16.769	17.9777	16.648	17.426	17.5772	17.7217	16.4028	16.7646	17.3777	16.2866	15.6836	16.9268	16.5917	16.1521	16.4854	16.1359
RP_M660T546_3	11.5572	11.5949	12.0107	12.2921	11.9242	12.4156	12.1649	12.6309	12.9057	13.5754	12.9603	13.0189	13.4948	13.0103	12.6835	14.9062	14.6745	15.2413	14.5602	13.8188
RP_M418T247	14.5922	14.9499	15.5672	15.2066	13.7637	15.0793	14.9921	14.7547	14.6909	15.0287	16.3213	15.7029	14.9766	14.4929	15.6953	16.1194	15.7736	15.9507	15.8133	14.2612
RP_M584T460_2	12.0822	12.5015	13.1704	13.7242	12.1518	13.3277	12.8772	13.8302	13.8409	15.0147	13.6199	14.2644	14.3935	14.3581	13.9626	15.7818	15.6494	15.9391	15.7973	14.0143
RP_M446T94	16.2152	16.0337	15.8032	14.8675	13.2421	15.6532	15.8843	16.2465	16.3989	16.2429	14.6441	15.5903	13.6972	15.0933	14.7363	15.1036	14.5953	15.0017	14.9661	15.3602
RP_M582T485_1	13.1324	13.725	14.1579	12.4211	12.7805	13.8485	12.8877	13.8057	14.1424	13.3644	13.4783	13.1579	13.8858	13.6408	14.0372	14.038	14.7124	13.4342	14.3447	14.286
RP_M985T539_2	16.1014	17.081	16.4218	15.427	13.5909	15.9274	17.0019	15.3697	15.1985	15.9605	17.3964	15.9193	16.3097	16.5878	15.3223	17.6806	17.4858	17.5677	17.2949	16.3495
RP_M657T539_2	18.8316	19.9273	19.2446	18.6959	16.3338	18.5509	19.8206	17.9988	18.1827	18.7894	20.307	19.2097	19.2714	19.277	17.889	20.6819	20.3071	20.7761	20.5144	19.3145
RP_M492T866	16.5986	16.9709	16.9763	16.9142	15.8494	17.4725	16.7489	17.1613	16.6662	17.0449	15.2296	15.3998	15.6092	15.7305	15.4886	15.7668	15.3974	17.2274	14.4546	14.473
RP_M254T141	13.057	12.6311	13.4865	13.669	12.392	12.9772	13.4646	14.2663	11.9227	13.9356	10.3617	12.1276	12.0483	11.7646	11.9922	12.0241	11.5822	11.8594	11.8356	13.1542
RP_M261T532	18.6447	18.3322	18.4687	18.135	17.6484	18.5429	18.7556	18.2425	18.2741	18.536	18.0483	18.1351	17.6918	18.3359	17.6262	17.4874	17.8247	17.7471	17.8818	17.636
RP_M486T539	12.4689	14.043	13.1691	12.8026	11.9961	12.7529	14.2658	12.4551	12.5535	12.8806	14.7376	13.5121	13.6896	13.792	12.4566	14.6125	14.5513	15.2169	14.1368	13.7126
RP_M571T919	12.6766	12.3736	12.3927	12.9182	12.5061	12.6483	11.2576	12.5679	12.334	12.5727	10.9291	11.3212	11.0843	11.5549	10.7446	11.2494	10.6649	11.4877	10.0321	9.91518
RP_M582T187	13.7382	14.8366	14.5152	14.2531	11.5742	14.0032	14.3224	13.9868	13.8442	15.0498	16.1111	15.5899	15.1112	13.7772	13.5206	15.3731	15.1372	14.8048	15.6386	17.0239
RP_M270T486	12.4843	12.8962	13.6576	12.2089	12.672	12.7245	12.8438	12.3818	12.8948	13.5307	13.3037	13.4041	13.3393	12.5479	13.2684	13.5785	13.6746	13.5022	13.4092	13.2166
RP_M558T912	16.8412	16.6436	16.7187	17.4861	17.7133	16.6688	15.3476	17.4775	16.6446	16.6956	15.7015	16.456	15.6907	16.1785	15.8947	15.8232	15.7153	16.6551	15.3544	14.5525
RP_M693T518_1	11.9613	12.0879	12.7803	13.2651	12.1578	12.6274	12.2679	13.3168	14.0474	13.6168	12.8203	13.0187	14.1769	13.1251	13.2144	14.2153	14.4055	14.3545	14.3762	13.0222
RP_M463T160	15.9522	15.5887	16.2326	14.6507	12.8282	17.369	14.6069	16.5337	16.7042	17.1868	14.1408	14.9381	15.9217	13.9568	12.7153	15.3223	14.6483	13.8845	14.1187	14.785
RP_M285T299_1	16.3683	16.9501	17.2578	17.0398	15.9311	17.1219	17.2597	16.702	16.8	17.2055	17.8756	17.891	17.63	16.9315	16.2475	17.8331	17.7225	17.9796	18.0667	16.4127
RP_M487T638	12.4748	12.8509	13.7538	13.3943	13.3979	13.7421	12.7992	14.0215	14.065	15.2961	13.9815	13.626	14.7364	14.4012	13.9705	15.9231	16.1353	16.0798	15.7757	14.7622
RP_M437T539	13.2453	14.2541	13.6826	13.0089	12.1024	13.1089	14.0548	12.5312	12.5759	12.3313	15.0178	13.6287	13.4778	13.0548	12.384	14.7969	14.695	15.2068	14.7146	13.8353
RP_M120T174	14.817	14.3768	13.5222	12.2645	13.3094	13.8915	13.1468	14.0945	14.154	13.05	14.3725	14.1777	14.5509	14.2677	14.335	14.5359	13.1878	13.4731	13.8622	14.3262
RP_M580T481_1	12.3765	13.0594	13.8721	13.8527	11.9578	13.294	12.3856	13.2721	13.3207	14.0221	14.5162	13.7716	14.213	12.7935	12.7152	15.188	14.5639	14.4656	14.2646	13.6597
RP_M943T586	13.3634	12.7923	12.7796	12.3289	11.8091	12.9518	13.8012	12.7532	13.2544	12.6754	13.5112	13.1352	12.6007	13.8616	13.6497	14.1071	13.9157	14.1192	14.0751	12.0809
RP_M662T595_1	14.9793	16.0269	16.8646	15.617	13.8361	15.2643	16.3824	16.2926	15.9747	16.6893	16.1441	16.4132	16.9737	16.5558	16.2842	16.3489	17.3451	17.0285	16.9681	16.196
RP_M318T737	13.3929	13.7794	13.2822	13.8825	14.369	13.3965	13.8266	13.812	12.9224	13.3194	13.408	13.8537	14.247	13.8194	13.8733	13.0914	14.0138	13.3275	14.2608	14.279
RP_M721T557_2	10.3563	10.8021	12.5293	12.7147	10.355	11.0589	9.56901	12.0541	11.4725	12.5372	14.3941	13.2246	11.1152	12.3423	11.2857	15.3259	14.634	14.8673	14.5177	12.2863
RP_M315T50	17.2381	17.212	17.917	17.8486	18.0165	17.8969	16.9158	17.8643	17.8135	17.7459	16.9569	18.0922	18.1944	18.1136	18.1191	17.9577	18.0274	17.8589	18.2627	18.1614
RP_M937T560	10.8144	11.1201	12.8568	11.453	9.86877	11.9039	11.5673	11.6015	12.4388	12.5789	13.1715	11.5624	12.5781	10.9464	11.2408	13.6301	13.4529	12.4154	12.7823	13.0035
RP_M417T355	11.289	12.6303	12.4099	12.264	10.8076	13.0232	12.0656	13.2887	13.7404	13.5904	13.7935	13.7762	13.6515	14.0028	12.9351	15.6306	14.812	15.8963	14.4845	14.7703
RP_M582T614	10.5086	11.3377	10.6887	10.609	9.35094	10.6748	10.6127	10.9494	11.6334	11.0992	13.7553	11.7994	12.2659	10.9875	11.7775	14.4649	13.8265	11.9154	14.1792	15.6062
RP_M292T316	12.4412	13.3071	14.1872	13.0073	12.5367	13.3403	11.9772	13.069	13.3833	14.4442	15.2576	13.4163	14.2076	13.2366	12.6945	14.7896	15.1262	15.2965	14.8216	13.3308
RP_M569T907_1	13.4012	13.2778	13.3408	12.1243	14.0248	14.1193	12.6253	13.8251	13.745	13.0971	12.0428	13.0229	12.8822	12.542	12.836	11.9474	12.1267	12.862	12.23	11.5321
RP_M450T565	11.6328	12.469	12.9299	12.1557	11.8225	12.5429	13.0546	12.3944	12.5165	12.8893	13.1635	12.4571	14.2237	12.8072	12.7117	13.6725	13.4003	12.8124	12.3138	12.6122
RP_M260T84_2	13.7916	13.3292	13.1083	12.1792	13.1211	13.206	13.7432	13.2721	13.5053	12.8909	13.1503	13.59	13.5641	13.7271	14.5893	12.8994	13.5642	13.304	13.2019	14.8155
RP_M960T557_2	10.2307	11.8043	12.7688	12.5606	9.80521	11.8302	10.084	12.897	12.8067	13.1609	13.9803	12.999	11.9598	12.4762	12.7466	15.03	14.3763	14.5682	14.8352	12.1376
RP_M577T496_1	14.8564	15.7694	16.1758	15.9369	14.0124	14.8205	15.9333	15.1097	15.056	16.0618	17.4469	16.3023	16.7533	15.9501	14.6769	17.9499	17.6273	18.568	17.6626	16.2567
RP_M515T477	15.6074	15.5281	15.4193	15.1586	16.563	15.5971	15.1414	15.416	15.5606	15.0503	15.2232	14.9741	15.3213	15.5632	15.9225	14.9778	15.3831	14.6313	15.0064	15.1334
RP_M557T255	11.4394	13.3971	11.0225	10.6883	11.6442	13.4311	11.8528	12.507	13.2975	10.0917	12.3502	13.7617	13.0814	12.203	13.2738	14.7155	12.7844	13.7536	12.2781	14.8184
RP_M493T539_1	18.9909	20.2546	19.6105	18.9798	15.8188	18.6706	20.3144	18.1781	18.2431	19.0981	20.8514	19.6821	19.6631	19.6501	17.7509	21.2711	20.758	21.5561	21.0348	19.8768
RP_M647T604_2	12.7784	13.394	14.5403	13.6185	13.2914	14.4376	12.5541	14.0052	14.2576	14.3668	14.373	14.0368	14.9379	13.8027	13.5696	15.184	15.3499	15.2901	15.3235	13.7129
RP_M681T595	12.0366	12.8472	12.8078	12.5395	13.0184	11.7716	12.9731	12.4846	12.1985	12.8411	12.8572	12.6823	13.48	13.0262	12.7429	12.7443	13.418	13.3144	13.5813	12.2398
RP_M299T737	14.4106	12.8627	14.5293	14.8287	15.335	14.6782	15.1559	14.8489	14.1977	13.165	14.5063	14.9366	15.3054	14.7598	14.7392	14.1652	15.2893	14.6089	15.5062	15.468
RP_M786T528_1	15.3962	15.8969	15.9622	16.5261	14.3617	15.8347	16.1383	15.6848	15.7923	16.7525	16.4929	16.3007	16.1711	16.6426	16.4027	17.7204	17.5029	17.7193	17.8665	15.5055
RP_M679T539_2	12.2158	13.083	12.861	12.1511	11.281	12.5564	12.9151	12.1619	11.8996	12.7057	13.401	12.2904	12.8962	13.2264	11.9966	13.5422	13.3889	13.2771	12.954	12.5696
RP_M633T570_1	12.6876	12.8393	13.9304	12.9827	11.1314	13.0246	13.1985	12.5496	14.25	14.9641	14.7208	13.3548	14.2	14.0988	13.2567	15.6275	15.5167	15.6553	15.8738	13.717
RP_M505T539_2	13.8791	14.6867	12.4286	13.2256	12.4375	13.8462	14.8474	12.7008	13.3284	13.9414	14.6164	14.4635	13.4466	14.2015	13.2346	15.0208	14.6754	15.2282	15.0867	14.447
RP_M606T899	17.1284	16.8543	16.7335	17.3133	17.9599	17.1703	12.34	17.2998	16.9629	16.9453	15.544	16.2297	15.9782	16.1697	15.9038	15.6276	15.5917	17.0183	15.175	15.1208
RP_M419T421	13.5284	14.0303	14.9831	14.3876	13.8531	14.7267	12.3582	14.2295	14.1976	14.8318	15.0131	14.3426	15.1108	13.9842	13.7543	14.7563	15.4572	15.0564	15.0924	14.869
RP_M385T252_1	13.4745	13.771	13.544	9.77201	11.0468	12.9536	14.2923	14.0942	14.0253	11.8173	15.0001	13.1405	15.0711	14.7247	16.0841	15.1562	15.0279	12.8049	14.1141	16.8587
RP_M657T539_1	18.722	19.8425	19.1315	18.6007	15.9086	18.4449	19.9468	17.9539	18.1211	18.6871	20.2143	19.1059	19.212	19.2337	17.8025	20.592	20.2236	20.6901	20.4314	19.3203
RP_M497T930_2	21.3854	12.6527	21.226	14.182	22.0785	21.0145	20.8453	21.2421	21.1719	21.1905	20.3099	20.9793	19.891	20.2369	19.4057	20.209	19.531	13.4779	19.6869	17.6689
RP_M513T538	12.529	13.3495	12.9894	12.2956	11.7195	12.4572	13.2861	12.0249	11.8276	12.4737	13.4321	12.4383	12.7676	12.8244	12.5895	13.6274	13.4797	13.0664	13.8573	12.7171
RP_M529T922	14.6197	13.9263	14.7334	15.797	14.5916	14.5906	13.1841	14.1241	13.8175	14.4169	12.6779	13.5559	12.8204	12.7279	12.1503	12.6148	12.023	14.0931	11.5826	10.8782
RP_M324T431	12.1071	12.8432	13.0038	13.4675	11.5344	12.5541	13.3651	12.9572	12.7846	12.6192	13.6714	15.4749	13.3159	13.4958	12.9652	14.6345	13.2422	15.1559	14.7494	13.265
RP_M564T538	15.6365	16.6072	15.84	15.3208	14.3347	15.4595	16.6016	15.0507	14.7349	15.5626	16.6455	15.5208	16.0441	16.0842	14.7754	16.8842	16.8272	16.7908	16.844	15.9159
RP_M662T595_2	15.0024	15.5677	16.3246	15.1078	13.5866	14.5653	15.7986	15.8431	15.4096	16.1007	15.6557	15.9721	16.4747	16.1145	15.3966	15.7703	16.8871	16.5596	16.3754	15.7148
RP_M472T818	14.8643	14.5556	15.015	15.6281	14.8906	14.6948	15.7232	14.3231	15.4896	14.4787	12.9351	14.9236	14.3796	13.9708	13.3454	13.1993	12.9375	14.4634	13.2089	13.6857
RP_M332T260	11.5215	11.8244	13.0239	13.5402	12.2339	11.8884	11.506	12.4352	12.1104	11.9124	13.7452	13.4607	13.1444	12.3807	12.8047	14.1839	13.1379	14.5217	12.7983	13.8408
RP_M336T295	12.2322	12.8619	13.864	13.138	12.8483	12.7404	12.0659	12.6327	12.5749	12.7301	13.8258	12.4771	16.137	13.0239	12.4182	13.4483	15.174	14.6378	13.3764	14.973
RP_M431T526	11.8031	12.6338	12.9023	12.4586	12.2984	12.7693	12.6853	12.8952	13.585	12.8246	12.8137	13.0609	14.3941	12.7788	12.1333	13.4145	14.1396	13.1375	13.5038	12.1962
RP_M508T531	14.7003	13.2429	14.8312	14.3862	13.6227	15.0213	14.9471	14.1345	14.7862	14.7479	13.9917	13.7852	13.5033	14.314	14.1106	13.7706	14.0902	13.0972	12.8832	13.8724
RP_M553T428	13.8666	14.7679	13.8835	12.9459	12.3079	14.018	14.3933	13.3139	12.6766	14.3193	13.3978	13.2046	11.9259	12.5063	12.032	12.5703	12.7126	12.0311	13.002	12.712
RP_M729T780_2	13.9686	14.2853	14.8997	14.3889	14.2439	13.5004	15.05	14.2042	14.8667	14.2399	15.1573	14.4584	15.4277	13.0182	14.5041	15.6406	15.5236	14.8291	14.8861	15.0636
RP_M449T528	12.0709	12.153	13.1984	12.1656	11.0304	11.4926	11.8542	12.5034	12.2986	12.3235	12.994	13.1918	12.7224	12.1624	12.4534	13.6593	13.2199	13.4158	13.2561	12.358
RP_M675T539_2	13.2338	13.6764	13.0543	13.5113	11.7419	13.0025	14.2286	12.4672	12.2571	12.0847	14.6606	13.6675	13.6843	13.6212	12.4172	14.5194	14.1693	15.2019	14.2849	13.8826
RP_M263T298	13.187	13.7096	14.1167	13.6253	13.6684	13.2469	13.6881	13.3762	13.6752	13.6843	14.1157	14.0979	14.0474	13.694	13.9168	14.0726	14.6676	14.423	14.263	12.7683
RP_M220T160	20.4068	20.1555	20.3694	19.9835	19.9968	21.0797	19.6806	20.4626	20.6703	20.8383	19.4169	19.9698	20.6039	19.3277	18.8464	20.041	19.7673	19.4193	19.6964	19.7718
RP_M422T299	13.0801	13.0586	13.0429	13.3651	12.6221	13.232	13.2888	13.1826	13.4553	13.5056	13.8456	13.2256	13.9971	13.5259	13.099	13.8941	13.8243	14.1435	14.0563	12.7129
RP_M431T496_2	14.5613	16.0234	15.7687	15.0105	14.2797	16.3822	15.4754	15.3069	15.0666	16.002	14.8812	14.358	12.9551	15.6791	15.0594	14.3245	14.4474	14.8424	14.36	13.1381
RP_M218T265	12.3094	13.4467	13.4507	12.535	13.0855	13.3306	12.3425	13.0135	12.9377	13.4753	13.1267	12.8259	14.629	12.5816	13.106	13.9022	14.1523	14.2264	14.0286	13.1696
RP_M624T539_1	12.717	13.6995	13.0141	12.4003	11.373	12.9591	14.4681	12.1459	12.3441	13.0683	14.5045	13.6077	13.5344	13.4918	12.3093	14.7433	14.2594	15.1478	14.4278	13.7651
RP_M577T421_1	11.6699	11.7552	13.6109	13.4058	11.9995	12.444	11.8027	12.7249	12.7161	13.6478	13.9842	12.6107	14.1163	12.5742	12.512	14.3807	15.0709	14.6738	15.5742	13.0299
RP_M619T674_2	16.7822	17.1038	16.4628	16.8354	14.6353	17.4139	17.0862	17.2855	17.2934	17.0368	15.6104	16.5478	14.1471	16.824	17.1392	16.8755	15.1599	16.1991	15.6603	13.8829
RP_M523T953	18.1341	17.0976	18.0827	18.9973	18.2056	17.8323	18.3924	18.0742	17.8109	18.0732	16.6192	17.6685	14.3963	16.1929	16.3654	17.2526	15.8513	18.3595	16.6024	14.0211
RP_M668T569	11.0605	12.2494	12.1385	11.5441	11.4385	11.5961	11.6276	12.3857	11.981	12.4361	13.5898	12.7669	12.0818	12.428	12.0607	13.7122	13.581	13.8478	13.5066	11.7085
RP_M184T160	15.989	15.8263	16.0428	15.6444	15.5412	16.6469	15.4319	16.1764	16.4273	16.408	15.0401	15.4908	16.1199	14.8145	14.7975	15.4828	15.3863	14.862	15.1508	15.4098
RP_M569T710	15.9365	16.908	18.0523	17.3968	14.785	17.5564	16.712	17.2918	17.2639	18.2026	18.2248	17.5486	17.9471	16.9978	16.3113	18.4281	18.5553	18.3156	18.4377	18.2963
RP_M241T314	11.2215	11.6086	13.3351	13.133	11.8737	12.0584	11.1721	12.4989	12.9827	13.8931	13.4836	12.9769	14.1707	12.1607	11.9058	13.9932	15.0202	14.5451	15.0796	12.6068
RP_M507T532	17.4795	17.2421	17.4166	16.9538	16.4366	17.4026	17.6454	17.0772	17.156	17.4137	16.9277	16.9254	16.351	17.2026	16.5156	16.3445	16.6475	16.5308	16.7223	16.4822
RP_M400T538	12.725	13.5741	12.6754	11.9356	11.9224	12.7444	13.3842	12.2831	12.1221	11.86	14.1271	12.5923	12.8065	12.9937	12.297	13.8205	13.5822	13.7641	13.5996	12.4706
RP_M289T89	17.2878	17.5205	16.6234	16.9457	15.2164	16.7481	17.1633	16.9467	16.1825	16.654	18.0827	17.6873	16.6389	17.1153	17.0602	17.277	17.1711	17.1626	17.2601	17.404
RP_M681T456_1	12.8971	12.6337	12.1871	12.0994	12.266	11.5223	12.6762	13.1271	13.2601	11.1666	14.7711	14.5603	14.9088	12.5597	13.1696	14.1761	13.9541	13.1631	13.7878	16.4534
RP_M664T539_3	16.6672	17.9236	17.1977	16.3139	14.4672	16.5428	17.9343	15.8415	15.7641	16.9346	18.1481	16.9951	17.073	17.242	16.0592	18.4321	18.1426	18.1596	18.2318	17.0452
RP_M568T710	16.5033	17.5758	18.6893	18.0424	16.3391	18.2065	17.2737	17.9014	18.072	18.8184	18.8511	18.2011	18.6211	17.6693	17.094	19.0622	19.165	18.9302	19.0703	18.9386
RP_M430T89	13.9357	13.9622	13.0065	12.984	12.5599	13.4374	13.4009	13.1465	13.0331	13.0464	14.5034	14.077	13.0733	13.6493	13.666	13.5128	13.2098	13.1705	13.4451	13.7788
RP_M437T759	18.2148	18.0166	18.5152	17.5315	17.0859	18.2486	18.1375	18.4176	18.2215	18.2487	18.0835	17.4793	17.9593	12.7725	17.9076	17.8493	17.4884	17.0602	16.8566	17.4395
RP_M563T447	12.467	13.0094	12.7537	12.2741	12.3041	13.2884	12.4996	13.1286	13.4302	12.9542	12.3576	12.017	13.5513	13.4177	13.7651	13.385	14.0717	13.4039	13.0691	12.8226
RP_M681T456_2	13.2191	11.9518	11.6823	11.724	12.2556	11.3779	12.4419	12.9569	12.6073	10.6835	14.2266	13.6944	14.0623	12.4681	12.9646	13.6687	13.6927	12.9168	13.1872	15.8457
RP_M397T787	20.0293	19.9316	20.0592	19.3951	20.8356	19.6916	19.6926	19.7663	20.0962	20.0245	19.7872	19.3452	19.6908	20.029	19.9276	19.7366	19.2285	19.1057	19.1936	19.385
RP_M131T484	15.0658	14.178	13.9751	13.9066	16.1253	14.9218	14.2424	14.0738	13.9187	14.58	14.7667	14.7892	14.6458	14.4756	15.4647	14.7802	14.9163	14.0531	14.2974	14.9506
RP_M669T539	14.4149	15.6471	14.5794	14.2507	12.3175	13.5354	15.8008	13.8333	14.155	14.5999	16.1622	14.2422	14.4819	15.1146	13.7189	16.2292	16.1133	15.741	16.0476	14.9352
RP_M677T695	13.2454	14.0076	15.0828	13.2338	13.214	14.5742	13.4016	14.4698	14.4482	15.0559	15.2082	14.2283	14.6517	14.079	14.1547	15.3417	15.2905	15.3149	15.4182	14.7966
RP_M478T356	13.2945	12.782	13.9207	12.9786	12.8091	12.5967	12.9716	13.4652	14.3288	13.5147	13.6625	14.1171	12.6186	13.9306	13.9351	14.3004	14.9419	13.1363	14.2441	13.4041
RP_M569T908_1	16.9621	16.8415	16.9198	13.7795	16.7758	17.0264	14.9896	17.1229	16.5818	16.8236	12.9844	12.9638	15.3845	15.8925	14.7483	15.2123	14.2684	16.7824	14.807	13.5094
RP_M480T933	16.4881	15.5167	16.4792	17.6665	17.4358	16.2934	16.395	16.1451	16.2753	16.4987	14.9514	16.1133	14.409	15.0432	14.3798	15.0029	14.3701	16.5765	14.9101	12.5734
RP_M505T539_1	13.6368	15.2215	14.3805	13.4754	12.0035	13.664	14.8437	13.0576	13.0699	13.8431	15.5936	13.8637	13.8807	14.2302	13.3303	15.7648	15.6945	15.8847	15.3623	14.6669
RP_M217T161	17.8334	18.2285	18.1055	17.4007	17.8997	17.9998	18.3557	18.3163	17.7525	17.998	17.3162	17.2398	18.0301	17.6446	17.9771	16.6982	17.8026	16.9343	17.7239	17.4842
RP_M994T706_1	15.9205	14.0424	15.3379	15.7909	13.8319	15.6949	15.0098	15.2872	15.1785	15.1414	14.9604	14.4705	12.7327	14.0606	14.6231	14.9263	14.0674	14.5948	12.3435	14.1488
RP_M214T187	15.4119	16.1426	15.6474	15.6733	14.7529	16.3615	16.1964	15.7846	15.393	16.0694	14.0729	14.4524	14.6917	15.6144	15.1131	15.3011	14.8945	14.9138	15.8463	14.5361
RP_M494T539_2	15.4785	16.8483	16.1167	15.2129	13.0509	15.175	16.9946	14.7417	14.7344	15.6744	17.4387	16.067	15.9645	16.1981	14.1872	17.7101	17.2799	17.9356	17.4433	16.2401
RP_M385T99	14.9261	14.5653	14.22	14.0791	13.4489	15.2602	14.9919	14.9832	15.3549	15.1648	14.1371	14.0252	13.6301	14.4097	14.5158	14.3161	14.0878	13.5084	14.1089	13.8824
RP_M276T383	12.9039	14.0813	13.2907	13.0206	12.4505	14.1269	13.1991	13.8791	13.2009	14.2564	14.3373	13.3183	14.3145	13.2576	12.4327	14.6167	14.284	13.9594	14.5734	14.518
RP_M576T496	15.1058	16.1288	16.4961	16.1541	14.539	14.9613	16.2317	15.1264	15.1729	16.3844	17.6285	16.503	16.8952	15.6818	15.0865	18.1284	17.7718	18.6981	17.8869	16.4189
RP_M445T102	13.962	13.8321	12.8059	11.4905	9.2261	14.6163	12.4653	13.1336	12.8501	13.7386	11.9335	10.9505	11.3499	13.1783	12.1343	11.4857	12.7566	10.1706	11.4321	12.9526
RP_M786T528_2	14.8289	15.6025	15.6866	16.3242	13.9681	15.5926	15.9158	15.3837	15.5419	16.4729	16.3221	16.0429	15.815	16.4435	16.0362	17.4525	17.1586	17.4545	17.5624	14.9894
RP_M567T102	18.2308	17.8372	17.3339	16.3269	14.8833	18.9668	16.9139	17.0598	17.063	18.296	15.5932	15.8647	15.8945	16.9855	15.9547	16.4067	16.7667	15.3179	15.588	17.5326
RP_M499T930	16.3276	15.6903	16.0889	17.0316	16.8509	15.7012	15.7273	16.1346	16.0602	15.7076	15.2305	15.5784	14.3669	15.1007	14.181	14.5358	13.8982	16.2162	14.0908	12.0683
RP_M344T470	11.7643	13.5439	14.9675	13.9074	12.2296	13.9108	12.6778	12.7297	14.3997	14.1411	15.2494	14.4028	14.5489	12.244	12.8938	15.7771	15.2643	15.6697	15.8236	13.7915
RP_M244T187	14.9019	16.031	15.5378	15.4254	15.6037	16.2235	15.8116	15.623	15.2556	15.7961	15.0063	14.5169	14.8869	15.582	15.3137	15.1553	14.7926	14.3072	15.5131	14.6958
RP_M202T160	17.3951	17.1722	17.3902	16.8186	16.7473	18.0668	16.8036	17.5264	17.7336	17.8462	16.4467	16.9185	17.475	16.2773	15.6177	17.0167	16.6806	16.2738	16.5904	16.7741
RP_M489T539_2	15.9757	17.2328	16.5803	15.7554	13.2033	14.9302	17.3143	15.2053	14.9352	15.8871	17.7477	16.401	16.3646	16.6188	14.8513	18.1046	17.6762	18.3253	17.6366	16.6852
RP_M409T520_1	12.9673	13.2759	14.403	14.0327	13.3117	13.9844	13.0832	13.4859	14.314	14.6811	14.9728	14.0432	14.637	13.6699	13.702	15.1065	15.4057	15.0943	14.9556	13.2387
RP_M595T945	13.6046	12.1538	13.5177	14.2271	13.7674	12.9452	13.5467	13.239	12.1427	13.0946	11.6735	12.6431	10.4952	11.5276	11.0011	11.2888	10.8422	12.6071	11.4453	9.68458
RP_M571T636	12.4722	12.9238	13.1063	12.3698	12.5684	12.843	13.1576	12.9451	13.4467	14.2439	13.1105	13.189	13.3139	13.786	13.8464	13.5652	14.2115	13.8785	14.1065	13.3318
RP_M488T539	16.65	18.0514	17.13	16.4324	14.4387	16.3854	18.0906	15.7765	15.715	16.7633	18.549	17.2953	17.1698	17.2522	14.3814	18.8597	18.375	19.0773	18.6278	17.4957
RP_M364T314	10.2969	11.8451	12.7063	11.6819	11.0777	11.8436	10.6964	11.607	12.5884	12.62	12.7172	11.7207	13.0245	11.5623	11.271	12.9609	14.1134	12.9968	14.0197	11.9413
RP_M797T529	12.3247	12.5757	12.5337	13.0323	10.8421	12.554	12.2822	12.4758	12.6323	13.4517	12.9766	12.4462	12.3524	13.6303	13.1875	14.1586	14.1122	13.8434	14.409	12.3859
RP_M536T754	16.2613	16.1677	16.2354	16.1891	17.3875	15.9359	15.7657	16.3839	16.4101	16.1395	16.0965	15.7253	15.8801	16.363	16.4051	15.7073	15.6391	15.4697	15.4167	15.6421
RP_M508T909	15.8537	15.6003	12.8702	13.7434	16.2174	15.2863	14.1666	15.9676	15.7443	15.3808	14.3256	14.7049	14.4122	14.1201	14.4972	11.7287	13.7833	14.9046	13.8004	13.5937
RP_M698T463	12.9734	13.0409	14.7985	14.6035	13.2063	14.27	13.6685	14.1885	14.2936	14.979	15.1769	14.1488	15.0963	13.8864	14.1647	14.8913	15.5725	15.1673	15.3327	14.1964
RP_M566T410	14.6513	14.197	13.6619	12.8939	13.5231	14.411	14.9848	14.4785	13.8503	12.9783	12.5569	13.1473	11.8366	12.8247	12.6494	12.7678	13.3307	12.2625	12.9501	14.2313
RP_M481T933	14.8447	13.669	14.4358	15.791	14.8505	13.9135	14.5699	14.5003	14.4995	14.5336	13.9053	13.9525	12.7332	13.6088	12.8356	13.1997	12.4756	14.078	12.9371	10.9241
RP_M494T539_1	17.1019	18.3749	17.7411	16.9975	13.4701	16.772	18.6529	16.3914	15.9955	17.2524	19.0128	17.7654	17.7084	17.739	15.7092	19.3228	18.8897	19.5776	19.0918	17.8379
RP_M317T132	12.9424	11.8411	12.629	13.2346	12.369	11.4505	12.7495	12.0716	12.8918	11.8671	11.7471	13.2509	13.6225	12.34	13.5678	13.9702	12.7052	13.172	12.581	13.6491
RP_M926T474	11.6072	12.0382	11.3839	10.9653	11.2676	11.0352	12.6726	11.4684	12.068	11.1663	13.4963	12.7247	13.7266	11.9587	12.0499	13.5331	13.8254	11.2051	13.2839	15.3793
RP_M624T539_2	13.5014	14.2393	13.7164	13.0361	11.3933	12.9287	14.1312	12.7255	12.3878	13.0138	14.9936	13.4823	13.249	13.7314	12.5054	14.7722	14.3439	14.896	14.3258	13.6669
RP_M664T539_1	15.6451	16.673	15.8033	15.3644	14.1448	15.0615	16.5286	15.0022	15.0856	15.5749	16.8647	15.6966	15.9262	16.1923	14.9953	17.0898	16.324	17.2717	16.8821	16.2246
RP_M754T607	12.7543	13.3628	12.525	12.8978	12.1772	13.3028	12.3059	13.0039	13.3952	13.1072	13.2928	13.113	12.7068	13.1745	13.2964	13.9587	13.5876	13.1818	13.7446	12.7927
RP_M767T546	11.5851	12.3889	12.658	13.28	11.5183	12.8955	11.8218	12.3917	12.51	13.216	12.7685	14.0469	12.712	13.0023	12.3505	14.2031	13.8086	13.7128	13.7059	11.9396
RP_M385T532_1	17.9363	17.5645	17.8099	17.3354	16.8196	17.7663	18.0018	17.4975	17.4531	17.7949	17.3387	17.3107	16.9264	17.5991	16.8086	16.78	17.0233	16.8959	17.1565	16.8489
RP_M475T474	12.0891	12.7503	11.8682	11.9352	11.7358	12.111	13.0178	12.0613	12.6743	11.8173	14.0152	13.176	14.159	12.431	12.2551	13.5792	14.1718	12.0925	13.2016	15.6172
RP_M319T332	15.5463	15.0956	14.7579	12.8431	13.5687	13.4816	13.6263	14.6718	14.6122	14.275	13.0335	13.0202	12.7666	13.6331	13.8434	13.7729	13.4735	12.0888	13.2059	14.2355
RP_M400T547	11.9838	11.8603	11.2651	10.2734	11.2907	11.5503	12.3145	11.8881	12.3099	11.4055	12.7293	12.2294	13.155	11.4751	11.5731	11.9196	13.0834	11.1153	12.3811	14.1152
RP_M501T586	13.0583	13.4294	14.9287	13.6806	12.8943	13.4801	14.2351	13.617	13.1737	12.3805	15.3707	14.4844	14.2838	13.6972	13.9078	14.48	14.7988	14.5243	14.0543	13.1939
RP_M468T925	14.1773	13.4426	13.9853	15.6313	14.5628	13.7335	13.6896	13.7208	14.1297	13.643	12.8106	12.2117	11.4881	12.749	11.6717	12.1497	11.8965	13.6412	12.183	10.6536
RP_M594T293	13.3823	13.5357	14.0011	13.2928	12.0655	12.4944	13.09	13.0842	13.3092	13.0061	13.7652	13.7477	13.4603	13.3876	14.1901	13.6168	14.1931	12.9263	13.9695	12.3292
RP_M733T760	12.5109	13.4387	11.8357	11.5589	11.8423	12.8627	11.9582	12.4111	12.623	12.5131	12.8546	11.8949	12.9931	11.8871	13.2086	12.9621	13.1515	12.2007	12.6844	12.2962
RP_M137T125	14.2977	13.987	14.3915	13.8881	13.4885	14.3144	14.6751	14.4222	12.6436	14.0376	12.8634	13.4731	13.4179	13.5723	13.6818	13.1224	13.2002	13.3394	13.4166	11.9825
RP_M496T919	20.5033	20.0792	20.5986	12.416	20.9292	12.0666	19.5273	20.7064	20.4236	20.5608	19.1838	20.0443	19.1414	19.2637	18.655	19.2894	18.5768	13.6352	18.7068	17.6978
RP_M451T694	16.6257	17.2855	18.3949	18.2548	16.5512	16.7232	16.7234	18.1239	17.6362	18.8488	19.037	18.0265	18.7142	17.6148	16.9879	19.3172	18.899	18.6818	18.7916	18.3938
RP_M694T678	11.0994	11.2508	12.7774	11.9691	11.1222	12.8003	12.2492	11.7834	12.0008	12.5498	12.7085	11.7705	13.1004	12.1428	12.0423	12.9042	13.9553	10.8967	13.0779	12.9919
RP_M175T61	18.747	18.8867	18.7414	18.6525	19.6247	18.652	18.903	18.8689	18.8281	18.6413	20.2339	19.2104	18.9864	19.0131	19.2837	19.2889	19.1977	18.807	19.2539	18.8411
RP_M874T102	14.3729	13.387	13.2754	11.6569	8.80551	14.4735	12.5595	12.7443	12.8213	14.0022	11.1717	10.8676	11.4849	12.8262	11.4884	11.7403	11.8863	10.2911	11.174	13.5306
RP_M135T136	15.1685	15.1477	15.2907	14.3401	14.5391	15.654	14.885	15.4057	15.3473	14.8844	14.5446	14.2215	14.4195	15.3995	14.9836	14.3777	14.6055	13.8849	14.4716	14.1173
RP_M155T95	14.0881	12.6096	13.9495	13.2521	13.864	14.2462	13.0155	13.8432	13.7638	13.7475	14.5398	14.3824	14.6022	15.1909	15.2009	11.7348	14.8047	12.0221	14.673	12.9285
RP_M345T101	13.3095	13.0235	12.6281	12.8653	12.2693	13.0243	12.749	13.2697	12.5465	12.5949	12.056	11.7543	11.7746	12.5886	12.829	11.7861	12.5278	11.9479	11.9163	12.0673
RP_M542T895	14.2927	14.4216	14.1151	14.7052	15.0448	14.4693	14.1669	14.7321	14.7405	15.2116	13.8553	14.832	16.0332	15.3137	14.606	14.8214	14.9225	15.3158	14.9149	15.7204
RP_M486T416_2	13.1269	13.5939	13.3442	13.682	13.0254	14.9459	12.4742	15.0473	14.8802	14.6767	14.9528	13.6807	15.7888	13.96	13.8721	15.7433	15.2664	14.926	15.1794	14.041
RP_M548T910_2	15.5049	15.1286	15.158	15.4578	16.4455	15.1574	13.1109	14.79	15.0463	14.8262	15.4831	16.1447	15.9378	15.993	15.8322	15.2572	15.5506	16.2472	15.3203	14.2318
RP_M670T539_3	13.0837	13.8429	13.1662	12.4408	11.7872	12.6731	14.0203	12.6938	12.3926	12.6023	13.7277	12.8752	12.9485	13.6297	12.6146	14.2245	14.1692	13.9187	13.9124	13.0976
RP_M647T604_1	12.8878	13.6962	15.0493	14.6122	13.7443	14.4374	13.1587	13.5952	14.4454	15.375	14.9913	14.3455	15.4869	14.2681	13.4055	15.6884	15.7967	15.7679	15.9217	14.3662
RP_M995T706	13.738	13.682	13.7197	14.3618	12.5447	14.1402	12.8188	13.9747	13.4872	13.5611	13.0002	12.9218	11.8479	13.3445	13.1395	12.7099	12.1792	13.1385	11.9928	12.6097
RP_M568T102	16.371	15.9341	15.4479	14.2201	12.6421	17.1813	14.7028	15.062	15.1015	16.403	13.3729	13.7166	13.8526	15.0758	14.1667	13.9252	14.9005	13.2079	13.1882	15.6015
RP_M577T496_2	13.7193	14.7948	15.1991	14.9379	13.425	13.544	14.8243	14.1149	12.4508	15.0854	16.2397	15.1852	15.4886	15.0312	13.8676	16.9613	16.7226	17.5334	16.6338	15.0188
RP_M286T102	15.8444	15.634	15.3158	14.6705	14.8383	16.5919	15.3208	15.4141	15.6384	15.9066	14.3524	14.4348	14.8157	15.1794	14.7533	14.8701	14.8	14.2342	14.5442	15.6222
RP_M465T646	11.9431	11.6886	12.2456	11.7493	11.3408	13.0735	12.8529	13.4597	13.3646	12.0864	12.6286	13.5299	11.4025	12.896	13.2894	14.1999	12.6125	13.3162	13.3268	14.2184
RP_M332T215	13.4113	15.139	13.8811	13.6979	12.189	14.0677	13.8989	13.7617	12.7283	13.8225	13.4634	13.1998	12.2974	12.9691	12.1919	12.3889	12.2817	12.7587	12.4907	12.9531
RP_M433T330	13.2196	13.1317	13.7139	15.47	13.6375	13.9602	12.7694	13.7818	14.2581	14.3548	14.1525	15.4213	13.1157	14.604	15.444	15.6292	14.6963	15.8889	15.4865	14.6867
RP_M730T780_2	12.5994	12.6847	13.5662	12.7908	13.3045	12.6049	13.4792	12.2049	13.2241	12.7882	13.5894	13.0554	13.9793	12.5111	13.2704	13.9087	13.5125	13.2212	13.1005	12.8994
RP_M383T507	10.624	13.1413	12.7924	11.4951	11.4578	12.2579	11.459	12.4961	12.3849	11.8592	13.6097	12.5381	12.3305	11.0166	12.8092	13.229	13.2276	13.1808	13.4137	11.5979
RP_M307T99	16.2907	16.4595	16.8966	16.2474	16.9282	16.9865	17.3046	17.4697	17.4579	16.6093	16.8579	16.9644	17.2301	17.0956	17.4583	17.127	17.4543	17.325	17.5502	17.2857
RP_M658T539_1	16.8252	17.9554	17.3218	16.4293	13.7673	16.5424	18.0768	16.1221	15.7938	16.6908	18.3645	17.2193	16.9115	17.3147	15.5134	18.7017	18.2987	18.7005	18.457	17.2477
RP_M675T557	14.195	13.6801	14.1691	13.8021	13.1481	14.3347	14.2242	13.942	14.3476	13.7941	13.9338	14.9079	15.4719	14.7222	13.9769	14.5154	14.6374	14.4952	14.0818	13.3315
RP_M521T911_1	14.6159	13.7313	14.4946	15.5465	14.6608	13.0319	13.0071	14.4073	13.6214	14.1371	12.6044	12.653	12.6729	13.3965	13.3094	12.6038	12.2149	13.7166	11.5957	11.6615
RP_M149T136	17.5132	17.837	17.5285	17.1	16.9022	17.567	17.5336	17.5806	17.5951	17.4267	16.894	16.9253	17.0658	17.2503	17.203	16.9793	17.024	16.8339	17.0056	17.1837
RP_M295T731	12.8396	13.0297	12.679	12.7661	14.5419	13.1768	13.3184	12.7175	12.7113	12.1425	12.5998	13.2944	13.674	13.3188	12.7391	12.674	13.3694	12.7166	13.0547	13.5623
RP_M301T90	13.9605	13.7816	12.9455	13.6302	12.7078	13.4974	13.6781	13.3493	12.81	13.2397	14.5399	14.169	13.4048	13.8062	13.6804	13.6845	13.4191	12.9988	13.5287	13.896
RP_M496T498	13.001	13.8435	12.5328	12.0944	11.7689	12.5347	12.8707	12.6747	12.6148	12.6754	13.3348	12.6383	12.5749	12.8779	12.9936	13.446	13.8065	12.6053	13.3464	12.5686
RP_M131T136	18.0982	18.3865	17.9802	17.593	17.5847	18.2038	18.1704	18.1973	18.2395	17.7696	17.4095	17.3943	17.4921	17.9103	17.7958	17.6305	17.6693	17.3319	17.6861	17.8031
RP_M355T191	13.3917	14.4861	12.8692	12.8129	12.6556	13.4504	13.639	12.4269	12.6444	12.8961	12.1733	12.2768	12.6583	12.8614	12.7964	12.3646	12.2646	11.5944	12.0749	12.1811
RP_M539T571	11.8517	12.1152	12.4702	12.592	12.7207	12.7886	12.8321	13.0418	13.1577	14.3184	12.9497	13.3044	15.3459	13.6226	13.2305	14.7681	15.0994	11.4181	15.0642	13.1072
RP_M331T240_1	12.4635	12.7126	14.5975	13.8106	12.8978	13.451	13.582	13.5083	13.0603	13.5536	14.2509	13.5144	15.1808	12.8033	12.1045	14.7472	14.4109	13.9943	13.9452	15.1407
RP_M354T340	11.5389	12.0394	13.8151	12.3318	12.1039	13.7887	12.8175	12.9908	11.3846	12.6965	11.6048	11.005	11.5596	11.7061	11.9186	11.3872	11.3414	10.9432	11.5923	11.6052
RP_M622T552_2	12.7417	13.7559	14.0407	13.8144	12.7254	13.9523	13.1568	12.3705	13.8434	14.0373	14.4077	12.6606	13.6273	13.8445	13.1409	14.6622	14.7597	14.0525	14.908	14.3133
RP_M768T546_2	10.9637	11.6132	12.6659	12.9996	11.0749	12.6286	11.2554	12.3173	12.8481	12.5571	13.2648	13.1919	12.3965	12.5671	12.381	13.25	14.3674	13.9029	14.2178	11.3425
RP_M911T587	10.627	11.2803	11.5167	11.5383	9.71908	12.1018	11.6245	12.8068	12.766	13.6665	11.5104	12.7188	12.3331	13.8007	13.3854	14.1487	12.9487	13.0534	13.8725	12.0757
RP_M757T635_1	10.8594	12.2748	11.8787	11.403	11.236	12.0454	11.5306	12.1846	11.6896	12.3439	12.8511	11.9742	11.608	12.496	11.3992	13.5057	13.2173	13.6923	12.902	13.5783
RP_M577T421_2	11.424	11.984	12.9857	12.2168	12.1995	11.8176	11.3343	12.2757	12.4621	11.738	12.798	12.1309	13.0356	12.185	12.3058	13.698	14.5043	13.4537	14.9758	12.4252
RP_M443T539	14.0731	15.0116	14.3323	13.771	12.2278	13.8623	15.1099	13.3157	12.6015	14.2406	15.6957	14.3823	14.3577	13.6365	13.3291	15.5463	15.3902	15.7977	15.4186	14.62
RP_M299T797	15.4654	15.3151	14.6799	15.7785	16.2492	15.2216	14.7744	15.0285	14.662	14.3358	15.1115	15.7874	15.8646	15.06	15.6054	14.8824	15.9863	15.4947	15.8384	15.0253
RP_M468T882	19.9746	19.8541	20.173	19.6235	19.8118	20.0965	19.4495	20.0262	19.6418	19.9459	18.6147	19.0342	18.8113	18.9508	18.9777	18.9756	18.5381	20.3137	18.1196	18.3208
RP_M997T539_2	13.2456	13.8406	13.3574	12.8079	11.6546	12.578	13.8894	12.5226	12.4042	12.4643	14.2437	13.0147	13.0358	13.3861	12.4329	14.4438	14.1549	14.3412	13.3434	13.6696
RP_M591T103	16.0745	15.807	15.6932	15.1345	13.1308	16.2658	15.3461	15.2831	15.3386	15.6306	14.3615	14.4393	14.7008	15.4228	14.6081	14.8029	15.0348	12.7793	14.2437	15.8293
RP_M710T809	12.3457	12.2086	13.0845	9.34005	11.7143	12.8613	11.7403	13.3206	12.8147	13.1203	12.4491	12.9752	13.246	12.9188	12.1108	13.8935	13.9335	12.7862	13.0571	12.7588
RP_M549T364_2	12.454	14.8463	11.1791	11.8885	11.6105	14.898	12.7728	13.1808	13.8257	11.5167	13.7866	14.1301	13.7406	13.3818	14.4797	15.9256	13.7753	14.562	14.1308	15.7494
RP_M299T234	12.7072	12.4199	12.5401	11.5721	11.6863	12.0353	12.3429	13.0709	13.1348	11.5181	13.0003	11.6049	12.3426	13.1695	13.2351	13.4506	12.8597	11.5946	13.2731	14.0859
RP_M766T532	17.7798	17.5066	17.6585	17.0215	16.1337	17.6982	17.9067	17.3089	17.5429	17.7319	17.1088	17.0872	16.6499	17.4535	16.8035	16.637	16.9877	16.7827	17.0504	16.6763
RP_M335T295	13.4876	14.3741	15.5563	14.5907	14.4501	14.3062	14.2447	15.0596	14.1707	14.6224	15.5084	14.561	17.5394	14.3725	13.4795	15.1805	16.8092	16.0708	14.8682	16.4063
RP_M415T533	14.0464	14.3936	13.815	12.8184	14.3845	13.9158	13.8519	13.8801	14.0961	13.8914	13.9123	13.5548	14.4828	14.0999	14.2868	13.7952	14.3556	13.2642	13.9218	14.068
RP_M499T539	12.5454	13.3123	13.2173	13.0935	12.0802	11.9051	14.1055	12.1335	11.5747	12.2865	14.08	13.4349	13.1267	13.1087	11.8181	14.2766	13.2589	14.6072	13.9926	13.7404
RP_M719T809	12.6942	13.7951	14.7245	11.8769	13.3861	14.3734	13.2338	14.5041	14.2556	14.4203	14.122	14.2952	14.7141	13.7738	13.6672	15.1065	15.2195	14.3905	14.8749	14.0543
RP_M959T558	10.2204	11.72	12.7212	12.0217	10.13	11.8759	10.8333	12.0838	12.3751	12.6255	13.899	11.8214	11.877	12.7433	12.5627	13.4085	13.6469	14.1914	14.4503	12.4938
RP_M440T868	15.7136	15.6619	15.7481	15.7074	15.9722	15.619	16.6415	16.0379	16.2599	16.2808	15.6925	15.7699	17.3233	16.4174	16.1751	16.3137	16.2475	16.5497	16.339	17.2781
RP_M433T50	17.3285	17.382	17.1042	15.9978	18.2151	17.3341	18.1032	17.1907	17.8133	17.9629	15.8315	18.1445	18.3327	18.2699	17.2939	18.0688	18.1189	17.7938	18.2558	18.209
RP_M627T683_2	11.9038	12.8477	15.3461	14.7263	12.12	13.6231	12.8304	14.5022	14.0754	15.4583	15.5342	15.1589	14.8906	13.6647	13.3061	16.2272	15.2985	15.9225	15.9046	14.6946
RP_M646T497	12.5825	13.003	12.3036	12.3466	13.0301	12.5508	12.568	12.2186	12.3472	12.524	12.4475	12.0879	13.2579	12.8204	13.2551	12.4679	12.948	11.3852	12.5336	12.3183
RP_M508T942	12.4045	12.1266	12.5833	13.5794	13.3694	12.4823	12.6908	13.1035	11.8745	12.5591	14.9001	15.234	13.764	14.8167	13.9828	15.44	13.0153	16.266	14.8246	11.3156
RP_M739T616	15.681	16.4011	17.4939	16.9241	15.712	17.0434	16.3973	17.2001	17.1863	17.3818	17.6722	17.4844	17.0309	17.0096	16.8996	17.6729	17.5148	17.5326	17.6867	17.0587
RP_M235T299	13.2844	13.9247	13.6129	13.6723	13.9412	13.8016	13.7712	13.7232	14.0553	13.3889	14.3015	14.1995	13.9997	13.6651	13.4373	14.0484	14.4267	14.2338	14.3359	13.1029
RP_M222T161	14.2487	14.3703	14.6067	13.9089	14.5377	14.8503	14.0586	14.8288	15.1517	14.765	13.7301	13.9948	14.7948	13.8718	13.6499	13.9742	13.9541	12.5342	13.8968	13.8122
RP_M958T651_2	11.9985	12.3402	12.0731	12.6827	10.8674	12.3775	12.9783	12.4545	12.3179	13.9107	12.8127	12.102	12.1092	13.4221	13.5335	14.37	14.2671	14.4496	14.6351	13.4215
RP_M920T627_1	15.3386	15.0443	14.7009	14.6083	11.3423	14.6863	14.2037	15.5484	15.3205	14.9788	15.4818	15.6014	13.3772	15.9099	15.6468	15.9642	14.403	15.3731	15.3641	15.4705
RP_M249T145	15.4768	16.8606	13.8314	15.4585	13.47	15.1891	14.8093	13.3905	13.0075	15.4296	14.8537	13.5167	13.1303	13.3466	13.9368	12.4731	12.7992	11.9524	12.742	13.8078
RP_M407T252	13.2177	13.1406	13.1919	8.54347	11.6764	13.4603	14.039	13.952	13.3704	11.5371	14.3278	12.8817	13.6293	14.4766	14.5719	14.0226	13.6905	12.9034	8.61553	14.1523
RP_M719T618_2	12.6455	12.0901	12.6185	12.0905	12.044	12.3393	12.7588	12.648	12.8254	13.623	13.8389	12.7018	13.788	12.5801	12.6496	13.6712	13.0454	11.9075	13.3631	14.6111
RP_M381T736	21.9726	21.7465	21.6401	16.6535	17.4156	22.8962	19.3798	21.9587	22.2859	21.5932	21.4105	17.0113	13.766	22.0942	21.8148	19.998	13.4371	12.8707	12.877	13.6863
RP_M233T477	13.9374	13.8342	13.8466	12.7048	15.3234	13.3389	13.933	13.7303	13.6815	13.3484	14.5149	14.7783	14.3251	13.8177	13.8435	13.4367	14.1226	14.7051	14.0251	15.6865
RP_M620T533_2	13.2742	13.2259	12.9486	13.0793	12.607	12.5896	14.0197	13.1386	13.9095	11.6441	14.4492	15.3915	14.8525	12.905	13.2882	15.7854	14.6471	14.0007	15.7184	17.2796
RP_M957T651_2	13.6481	13.4564	13.3811	14.2287	12.0058	14.2502	13.8528	13.1717	14.1198	15.05	14.1724	13.8042	13.3755	14.876	14.0064	15.5046	15.5901	15.7396	16.176	14.7585
RP_M871T608	15.2728	15.2001	16.31	16.4122	13.4825	16.3057	15.7484	14.9793	16.2377	17.1369	16.7621	16.2756	16.2411	16.5804	16.2651	17.7646	17.7271	17.8338	18.1612	14.921
RP_M445T160	14.4121	14.1021	14.4275	13.4589	12.2147	15.5577	13.1724	14.5773	14.6975	15.3606	12.7883	13.4172	14.318	12.6062	12.0914	13.9013	12.9782	11.6108	12.974	13.6348
RP_M432T604_1	13.0505	14.0219	15.9022	15.2332	14.0531	15.3811	12.7495	15.3842	15.2355	16.1878	15.9922	15.4017	16.0339	14.9959	14.5861	16.2973	16.5238	16.6777	16.6431	15.0422
RP_M625T674_1	14.6335	15.0876	14.2228	14.4561	11.7139	15.3453	14.9853	14.4459	15.3879	14.9816	12.4558	14.0933	11.231	14.9543	15.1194	14.4432	13.2043	13.7989	13.7875	11.9574
RP_M181T61	13.2464	13.5221	12.4195	13.8864	14.5206	13.5255	13.1425	12.7398	12.7982	13.1883	13.8685	13.7387	14.4891	13.2628	13.4412	13.4444	13.539	12.5166	13.6717	13.3936
RP_M323T431	11.8832	12.9295	12.6133	13.2017	11.5501	12.215	13.4038	12.8794	12.6327	12.441	14.0928	12.8756	12.4892	13.1673	13.2143	14.6869	14.1952	15.1155	14.5584	13.1559
RP_M586T226	13.3806	14.0828	14.6213	13.7584	12.3488	14.1415	13.348	13.7805	14.2676	14.0312	14.7048	13.9804	14.0913	13.6785	14.1572	14.6214	14.8101	14.4561	14.7298	13.7479
RP_M976T606_2	12.9027	13.2093	13.9968	12.9231	11.9576	13.6906	14.218	13.2195	12.9556	14.5093	14.8328	13.2621	14.2185	13.7234	13.2822	14.6857	14.6564	15.1738	14.9216	13.8666
RP_M480T539_2	12.6689	13.0604	12.4034	11.8709	11.3957	12.0116	13.1583	11.6677	11.9403	12.1088	13.5647	12.1276	12.1016	12.7579	12.1787	13.2261	13.1385	12.7167	12.7379	12.6803
RP_M275T741	16.1655	16.1952	15.8709	16.5396	18.1005	16.1887	16.5749	15.9457	16.0292	15.5711	15.9942	16.5142	17.0427	16.1637	16.508	16.2463	16.8287	16.2748	16.7151	16.7013
RP_M902T777_1	12.3722	12.5018	12.27	11.6412	10.8339	12.9575	12.5538	12.634	12.5776	12.689	12.7613	13.1186	10.4988	13.9756	14.2356	13.1317	12.6787	12.7708	12.3945	11.4258
RP_M409T520_2	12.8735	13.0704	13.3912	13.4834	13.7305	13.7533	12.5553	13.2439	13.4151	13.8177	13.7354	13.2361	14.07	13.0929	13.4076	14.0572	13.936	13.5957	14.0018	13.2003
RP_M339T135	13.4116	12.8083	12.8156	12.9521	13.4111	12.8324	13.9935	12.3909	12.5164	12.8537	13.0704	13.7171	14.4054	13.3689	13.467	13.4663	12.8247	12.238	13.2463	13.8529
RP_M674T595	12.0745	13.038	13.728	12.979	11.7465	12.3066	13.3017	13.4074	12.7164	13.2951	12.5218	13.7543	14.1147	13.435	13.2622	13.3003	13.7015	14.1889	13.8348	13.1709
RP_M965T722	16.1975	15.9704	15.948	17.021	15.0539	17.8491	17.5385	17.3551	16.9031	17.6307	18.0142	17.2733	16.9168	17.449	15.5779	18.3227	17.742	17.8963	18.033	17.9309
RP_M341T937	13.9781	13.2876	13.8364	15.3865	14.7669	13.6162	13.9674	14.4813	13.915	14.0928	12.9144	13.2631	11.5626	13.04	11.8024	12.527	11.9199	14.1536	11.9456	10.0004
RP_M667T568_1	11.6171	12.4323	12.8243	12.1915	11.742	12.2903	12.169	12.906	12.5186	13.1132	13.9466	13.6716	12.6656	12.4672	12.4264	14.5204	13.3677	14.7487	14.0381	12.8091
RP_M651T606_3	15.7602	16.2983	16.2427	16.0784	14.3045	15.7123	16.659	15.6455	15.8058	16.3305	16.8804	15.9104	16.3531	16.3702	15.4622	17.1369	17.145	17.4848	17.2533	16.0879
RP_M515T490	16.3118	16.4678	16.1498	16.0268	17.7543	16.5277	15.9752	16.2757	16.195	15.9726	15.7672	15.8075	16.322	15.9571	16.8017	15.831	16.322	15.1712	15.862	16.0636
RP_M369T385	14.3146	14.2984	14.4965	13.9693	15.3792	14.0251	13.9364	13.9542	14.274	13.9874	14.6599	14.27	14.1513	14.4083	14.7167	14.0684	14.5526	14.0189	14.0971	14.2284
RP_M672T538	13.4787	14.0514	13.7544	13.1956	11.5937	12.8696	14.6851	12.8387	12.453	12.94	14.4691	13.688	13.6597	13.7017	12.4849	14.8483	14.3108	14.2937	14.5012	13.6906
RP_M314T445	17.7979	16.6114	16.9884	16.7474	17.1683	16.6865	17.8043	17.1434	17.7971	16.2708	17.3338	17.7276	17.8089	16.8806	17.4882	17.7763	17.7116	17.4507	17.3552	17.6277
RP_M448T527	12.9434	13.7522	14.4582	13.7386	12.3298	13.0587	13.3473	13.4798	13.8367	13.9389	14.6298	14.4683	14.0423	13.9923	13.5476	15.404	13.8195	15.3174	14.8893	13.6703
RP_M468T168	10.8781	11.8307	13.9189	12.2706	11.6892	12.7488	11.4385	12.0604	12.5696	13.5538	13.9666	12.2236	14.4826	10.9634	10.9169	14.0007	13.6801	14.5671	13.7348	13.8385
RP_M586T896	13.5627	13.8619	13.5656	13.9485	13.1566	13.919	13.5893	14.2118	14.7584	13.8634	12.62	13.8823	14.9316	14.3596	14.3636	14.5745	14.5137	14.7954	14.0198	15.2362
RP_M815T938	12.0001	11.9708	11.3408	11.7184	12.1606	11.9213	11.8016	11.971	11.7995	11.734	11.2453	10.9904	11.1954	11.7817	11.4596	10.8804	10.9005	10.4257	10.7496	10.4418
RP_M669T294	12.4221	13.0849	13.9308	12.6928	12.5003	12.3833	12.7697	13.6935	13.0062	12.9752	13.6701	12.3116	16.0196	13.0581	12.7206	13.784	15.6149	13.9037	13.6045	14.7326
RP_M787T529_1	13.9343	14.7569	14.8283	15.3254	13.5968	14.7944	15.0543	14.3593	14.2811	15.8754	15.5079	15.2172	14.9078	15.3759	15.8008	16.7993	15.6152	16.5063	16.7484	14.4108
RP_M294T777	15.5047	15.7656	15.4308	15.461	16.8508	15.8182	15.6408	14.9588	14.5765	15.2328	15.5343	15.4798	15.7166	15.7526	15.8226	15.4514	15.7225	15.2283	15.5506	15.8491
RP_M159T218	14.7522	15.189	15.8035	14.509	13.66	15.1324	13.8144	14.8462	13.1954	15.5012	14.0706	13.4141	12.7496	14.5772	13.5406	13.4728	14.2425	13.7008	13.5959	13.2769
RP_M209T55	16.3764	16.3003	16.1658	16.5237	16.5808	16.1715	16.4885	16.2389	16.6056	15.8979	17.0649	16.893	17.1324	16.4969	16.9202	15.6518	16.635	15.9137	16.1415	16.5092
RP_M673T595_2	13.4758	14.0357	14.9007	13.3586	12.5502	13.5955	14.3665	14.6021	13.8781	14.4779	14.1713	14.5219	14.9542	14.981	14.224	13.9503	14.9817	14.8808	14.738	14.2413
RP_M276T107	12.8466	12.6736	13.2218	12.7092	11.8761	12.8362	13.5898	13.095	13.1879	12.3646	14.5777	14.2547	12.7177	15.5858	12.9025	14.1557	13.8165	12.6902	12.6969	12.2343
RP_M792T615	11.7009	11.0809	11.3156	10.9194	10.5711	11.3936	11.4762	11.8129	12.1777	10.972	12.4001	13.4892	12.2548	12.1167	11.0984	13.6228	13.2731	12.2943	13.7635	15.4944
RP_M454T895	15.5766	15.1818	15.2901	15.7026	16.216	15.426	15.3827	15.3748	15.9365	16.1639	15.2777	15.93	17.1978	16.334	15.5978	15.7435	15.6031	16.3721	15.6803	16.6827
RP_M327T295	11.1837	12.1687	12.6727	11.6425	11.8146	12.2928	11.5079	12.2805	11.5943	12.2314	12.7758	11.7163	15.1008	12.291	11.6548	12.2026	14.2904	12.9134	11.9276	13.8087
RP_M333T190	13.1303	14.7335	12.4665	11.588	12.4129	13.5413	13.2897	12.4091	12.792	12.9111	11.9074	11.488	11.99	12.9967	13.0775	11.6778	12.2039	10.7739	11.7996	11.7526
RP_M702T413	10.6718	12.095	13.5699	11.6383	10.5503	8.74835	10.7204	9.69326	13.0027	12.9796	12.4624	14.1257	11.3849	12.9168	11.8691	13.95	12.1893	12.891	14.1643	13.0232
RP_M313T445	20.0062	18.7712	19.2115	19.054	19.5046	18.9157	19.9562	19.2794	19.9456	18.3865	19.5357	19.9632	20.1343	19.133	19.5594	19.9994	19.9242	19.7387	19.6434	19.8299
RP_M634T570	12.7553	13.0312	12.7425	12.598	13.1826	13.1453	12.2198	12.8476	12.9729	13.6977	13.6332	12.5789	13.0681	13.2041	13.1499	13.888	13.9445	12.6012	14.0802	12.9948
RP_M322T345	11.4213	13.0211	13.4644	13.0867	12.3	12.4725	12.2252	12.9348	12.8307	12.9254	13.9162	12.4598	13.8709	12.2841	11.7114	13.6114	13.8063	13.9952	13.0087	13.5302
RP_M694T474	12.354	12.2814	11.511	11.2292	12.2506	11.9912	13.1844	12.1575	12.5974	11.6334	13.5715	13.4505	14.4666	12.213	12.5845	12.5372	13.2052	11.9233	13.3959	15.3867
RP_M225T160	15.1601	15.1309	15.1522	15.659	16.9088	15.2195	15.3553	15.1441	15.2444	15.0455	13.8154	14.0169	14.5862	15.2521	15.5519	13.9836	13.6038	15.1905	15.122	14.2516
RP_M297T191	15.1226	16.1058	14.5384	14.4825	13.6329	15.2189	15.1504	14.0873	13.3368	14.6614	13.7242	13.9027	13.6979	14.829	13.9634	14.1338	13.5464	13.3724	13.6533	13.3902
RP_M285T102	18.4966	18.2835	18.0608	17.826	17.7686	18.9651	18.0478	17.9703	17.9472	18.5131	17.1861	17.6395	17.5908	17.8822	17.2546	17.6672	17.8382	17.339	17.3253	18.3122
RP_M670T539_1	14.6796	15.8072	15.0701	14.0275	11.9314	14.2624	15.4248	13.0745	13.8672	14.5822	16.0654	14.1148	14.7613	15.1002	13.4383	16.2969	15.9271	15.7764	15.5593	14.9826
RP_M445T868	13.7466	13.564	13.6227	14.2127	14.9118	13.6394	13.8415	14.165	13.9845	14.188	13.7551	13.5998	15.2201	14.6845	14.1079	13.9997	14.0254	14.6597	14.3171	15.0392
RP_M677T606	13.3493	13.8055	13.44	13.4543	11.6079	13.4529	14.4688	13.4117	13.2591	12.4476	14.864	13.2163	13.0689	15.2077	13.0605	15.5883	13.7381	15.4843	13.4092	15.1782
RP_M693T518_2	11.6348	12.4981	11.8897	11.7964	12.5048	11.8078	11.8505	12.553	12.8757	13.2186	12.5666	12.1371	13.2354	12.4493	12.5239	13.1202	13.1159	12.8638	12.9011	12.3681
RP_M376T309	13.7249	13.5439	12.6411	12.4492	12.817	13.3561	14.3001	13.0734	14.1269	14.457	14.4847	14.5771	13.918	14.4562	13.6546	14.8317	14.9765	15.3899	13.9169	13.2127
RP_M142T43	15.1567	14.095	13.6898	14.021	16.0451	14.4463	15.5976	14.3178	15.2405	14.6895	14.3569	15.0559	15.7609	15.5781	15.9095	15.3879	15.1787	14.8908	16.4693	14.1391
RP_M976T606_1	12.7844	14.0263	13.9819	13.2869	11.0589	13.8985	14.3881	12.7341	13.0855	13.6315	14.2948	12.9059	14.2118	13.83	13.2274	14.5801	14.863	15.057	14.6065	13.9238
RP_M468T94	13.8173	14.0454	13.411	11.7005	11.0779	13.9091	13.4002	14.0305	13.5118	14.1486	12.5421	12.6253	12.2466	13.4551	12.8714	12.3931	12.276	11.5634	12.3756	13.3468
RP_M233T77	16.4267	15.9917	16.1886	15.5907	15.1716	16.8749	15.4405	15.641	15.865	15.2803	16.4469	14.4981	14.9933	15.5957	15.1892	14.8271	14.7948	14.7111	14.2984	13.5539
RP_M191T234	13.5351	13.6947	13.3272	14.3793	14.7894	15.1649	12.9726	13.9126	13.9846	14.6951	13.8598	13.4282	13.1747	12.7288	13.4929	12.9751	13.4828	11.8557	13.4324	12.8457
RP_M756T580	10.8698	12.1973	12.0787	11.7703	11.4269	12.2599	11.5907	12.439	13.0085	12.1447	11.7	12.5709	11.8563	12.6155	12.7605	13.2847	13.771	12.746	13.6013	10.7133
RP_M993T706	14.4419	12.7759	14.0183	14.5434	11.2611	14.9148	14.5547	14.4109	13.296	13.9629	13.6062	13.0791	11.0128	13.4086	13.4056	13.571	12.1569	13.1408	13.0948	13.3061
RP_M507T900	14.5396	14.1635	13.4814	14.7362	15.0451	14.4302	12.774	14.4728	14.1313	14.2247	13.3648	13.9069	13.6759	13.5504	13.0657	13.0241	13.1551	13.9118	12.4194	12.9425
RP_M293T428	12.0401	12.5127	13.5207	13.2482	11.507	12.4049	12.6004	12.4296	12.3768	13.2401	13.3998	13.195	13.8252	13.0326	13.2306	14.2769	13.8049	11.687	14.0623	15.4233
RP_M268T84	13.5818	15.0025	14.3004	14.3078	13.7515	15.1412	14.853	14.9618	14.8546	13.7515	14.8158	15.8165	14.7549	14.2134	16.4388	14.9497	14.78	14.4232	14.9939	16.6794
RP_M928T627_1	13.1338	13.6062	13.131	12.7917	10.5496	12.8837	12.3986	13.7347	12.9628	12.5632	13.3593	13.9017	11.5838	13.7873	13.6701	14.0035	12.5748	13.3975	13.2813	13.5657
RP_M619T601	12.1118	12.7725	12.8576	13.2641	12.446	12.5547	12.8116	13.1175	12.9949	13.5583	14.0025	12.9449	13.0112	12.6388	12.6932	14.7279	13.8655	14.4676	14.1014	13.4145
RP_M550T452	13.6778	14.6622	14.8141	12.9646	13.0743	14.1391	13.4511	15.1692	14.2026	14.2429	14.6729	13.5538	15.623	13.7155	13.9675	14.6458	15.6545	14.4952	15.0339	15.0535
RP_M840T674_2	15.1071	15.4229	14.7767	14.5818	12.2793	14.2343	15.0865	14.6827	15.4173	15.4249	13.4043	14.4271	11.5187	14.867	14.6269	14.7967	13.8708	14.0915	13.2997	12.2785
RP_M229T86	18.6307	18.8632	18.0606	17.8247	17.1493	18.3643	18.5023	18.9322	18.6969	18.5883	19.196	17.752	18.6829	19.997	19.3698	19.318	19.5625	17.9677	18.6709	18.5508
RP_M976T931	13.4286	12.3694	13.7887	14.8404	13.0717	13.211	13.4541	13.2237	13.6937	13.6279	12.0995	12.6028	11.4455	12.054	11.4998	11.3454	11.2356	12.8831	11.0814	10.2109
RP_M487T371	12.3671	13.0406	11.7709	11.6934	11.81	12.3532	13.4806	11.6042	12.3933	12.7833	12.5167	12.335	12.8115	12.96	12.8244	13.1294	13.1793	12.4303	13.2766	12.5164
RP_M551T997	15.3134	14.9668	15.0855	17.6619	16.7535	16.6019	17.5619	15.2319	16.6326	15.4055	12.4261	14.2158	14.2911	13.0891	13.68	13.7158	12.3992	16.2344	13.6071	14.6142
RP_M569T711	14.8517	15.4444	16.7623	16.0841	13.6385	16.4289	15.413	15.7834	15.7561	16.7871	16.5862	16.0851	16.8878	15.0634	14.5099	17.0131	17.2086	16.9627	16.9857	16.9867
RP_M521T234	13.6247	13.1852	13.0638	13.9704	13.3277	15.01	13.7666	14.2325	14.3018	14.5864	13.8539	12.8845	12.4855	13.0571	13.2441	13.2514	12.967	12.5079	13.0464	12.8499
RP_M644T720_1	15.3248	15.6799	17.113	17.434	15.4957	15.8669	17.7469	16.8582	17.1864	17.4625	17.6636	17.6959	16.8033	16.5105	15.1277	18.3701	18.054	18.3228	17.8095	18.2557
RP_M742T705_3	12.9567	13.969	13.2934	13.9309	11.6239	13.2582	13.8682	13.5046	13.4707	13.4858	12.5678	13.3483	11.5006	12.8016	13.0531	11.2509	12.6231	12.5695	12.6414	12.7969
RP_M317T737	15.6387	15.8546	15.3996	16.052	16.0383	15.8842	16.2746	15.4757	14.9251	15.1805	15.5685	16.078	16.3094	15.6198	15.6863	15.2127	16.5317	15.7932	16.5623	16.9112
RP_M532T347	11.9191	13.0902	13.5291	12.7253	11.7628	12.3906	12.9738	12.4609	12.2311	12.8437	13.9293	12.5997	13.2809	12.6336	12.0101	13.8748	13.099	13.6253	13.57	13.0171
RP_M741T528	13.0644	12.8576	13.049	13.2913	12.1523	14.3066	12.6865	13.7773	12.2799	14.2657	13.435	13.8193	14.6875	13.331	13.5168	14.6137	14.1764	13.8939	12.442	14.6716
RP_M334T988	11.5957	11.4373	11.746	12.3466	12.3314	12.3782	12.5334	11.1686	12.5066	10.801	8.89421	9.97873	9.2186	9.1068	10.0498	10.5542	9.55548	10.5728	10.1085	10.3024
RP_M651T606_2	16.159	17.1445	17.0589	16.7273	14.297	16.8936	17.3746	16.4658	16.2731	17.4341	17.4988	16.8273	17.0407	17.0081	16.2671	18.1015	17.944	18.2861	18.0126	17.2457
RP_M797T528	12.3522	12.7895	12.1312	12.9072	11.2453	12.688	12.5285	12.335	12.4773	12.0994	12.6729	12.2965	12.1203	12.5213	13.0744	14.0077	14.0439	13.3317	14.2847	12.1702
RP_M323T363	12.7046	12.2832	13.4957	12.7015	12.6007	12.1934	12.6383	12.6868	11.9267	13.5024	12.27	12.5437	12.9017	12.8851	12.4972	13.6858	14.413	12.9977	13.9693	14.3481
RP_M818T294	13.2426	15.257	13.3424	12.3014	11.3757	14.0381	14.004	12.6669	12.195	15.1335	13.3104	11.6052	12.2795	12.4943	10.4885	11.6396	11.2456	9.68883	11.8475	12.347
RP_M328T104	14.7433	14.8304	14.0254	13.8078	14.0659	13.9841	14.1569	14.3634	14.4211	14.1947	13.7955	13.8091	13.9014	13.7921	13.7941	13.6296	14.1103	12.944	13.303	14.1171
RP_M238T316	10.9887	12.7298	13.4087	12.3424	11.0927	12.3003	11.2903	12.4407	12.9554	12.9985	14.2297	12.4699	13.3534	12.2575	12.527	14.7066	14.1714	14.926	14.337	12.0577
RP_M476T538	11.4749	11.6688	12.7626	12.2057	11.6948	12.7088	11.4264	12.3726	12.7157	13.1856	12.9818	12.2877	12.9981	12.3861	12.326	13.08	13.6273	13.1788	13.1592	12.2793
RP_M121T136	18.6423	18.7819	18.3786	17.9496	17.9174	18.4973	18.5606	18.5911	18.586	18.1827	17.847	17.8673	18.0333	18.2765	18.1494	17.9991	18.0034	17.8308	18.0983	18.1596
RP_M399T188	18.5898	19.5858	18.5696	17.1452	16.8419	18.8406	19.597	18.0206	18.1116	20.7197	17.1553	17.1981	16.7538	17.1579	16.1413	16.6302	16.815	16.7368	17.0612	17.2597
RP_M746T608_2	13.487	13.7745	13.793	13.2147	12.5484	14.117	13.4838	13.3096	14.0809	14.155	14.0513	14.0799	13.7235	13.7281	14.1643	14.9389	14.4714	13.4647	14.6086	13.5417
RP_M621T48	14.182	13.7978	12.1373	13.0287	13.7305	13.1532	12.955	12.8388	13.4614	13.7228	12.1194	13.7415	14.3508	14.0284	14.0135	13.4786	13.6405	13.2382	12.9199	14.2325
RP_M732T427	12.3087	13.1488	14.0142	13.4559	11.7812	13.2612	12.1426	13.1735	12.7821	13.474	14.1476	13.6995	12.7833	12.0795	12.9743	15.1156	14.5774	14.0186	14.7343	13.3097
RP_M193T550	13.2259	13.1786	12.3789	12.8194	14.0428	12.6079	13.181	12.9437	12.5935	12.5472	13.0096	12.8404	13.3192	12.9313	13.4103	12.582	13.1626	12.4234	12.789	12.8207
RP_M130T45	15.6589	15.9728	15.866	15.7473	16.7211	15.726	15.9295	15.9229	15.5888	15.7438	15.9477	16.185	15.9892	16.3663	16.8333	16.2462	16.176	15.9946	13.805	16.3575
RP_M345T108	13.8104	14.1115	14.8451	14.5301	13.8036	14.9478	14.1333	14.6778	14.663	15.1405	15.5278	14.4302	15.405	14.1923	14.0556	15.2038	15.2237	14.9972	15.1605	14.7866
RP_M580T505	14.5649	14.2906	13.057	13.23	12.8601	14.1811	14.5577	13.2877	14.3402	13.5511	13.7717	13.059	12.6943	13.3292	12.7868	13.333	12.5851	12.3559	12.6369	13.2354
RP_M288T82	15.4345	15.7328	16.0231	15.5316	14.8572	15.2377	15.3861	15.7017	15.9557	15.9508	16.0357	15.8825	15.6868	15.1561	15.7899	16.3107	16.1012	15.5891	16.3926	16.451
RP_M670T295	10.3405	11.5288	12.3317	10.6704	11.3541	11.6671	11.0172	12.0924	11.4314	11.6098	12.0648	11.0888	14.664	11.963	11.7044	12.1474	14.2678	11.5974	12.0859	12.7439
RP_M323T46	14.9246	15.0784	14.794	14.5343	15.2396	14.8001	14.5798	14.7051	14.5575	14.5028	14.5655	14.7807	15.4311	15.0537	15.1229	14.5055	14.8552	14.501	14.8003	14.6767
RP_M369T252	13.9906	13.8977	14.2858	10.5836	12.6775	13.3446	14.8494	14.5293	14.2294	12.3835	15.1465	13.7976	14.4547	15.0881	15.1055	14.7228	14.2345	13.9842	10.6139	14.6724
RP_M178T722	13.9373	13.3765	13.6719	13.997	13.7097	13.702	14.368	13.3688	13.395	13.7403	13.1382	12.7376	12.9185	13.2776	13.5794	13.1315	13.075	12.3456	13.1221	13.1782
RP_M427T547	10.7647	10.9355	10.1635	8.6202	10.2843	10.9932	10.8346	10.3134	10.8113	9.97752	11.2287	10.741	11.8026	10.8585	11.1039	10.3712	11.6168	8.88867	10.6381	12.6461
RP_M476T214	12.8942	12.7372	14.3669	13.2653	13.0205	14.2674	13.2585	13.8939	14.3936	13.8977	14.3056	13.6182	14.6628	13.0663	12.8426	14.4621	14.3927	14.1153	14.3221	15.0122
RP_M400T188	16.4103	17.4191	16.3534	14.8727	14.7054	16.6221	17.4081	15.7856	15.9055	18.515	14.6212	14.9701	14.3488	15.0033	13.2013	14.201	14.4039	14.3567	14.698	14.9513
RP_M489T372_1	13.9546	14.3104	12.6282	13.1321	10.6518	14.4676	13.1778	12.9908	12.852	13.8252	15.7682	14.3345	14.1345	13.9406	13.873	13.5644	13.8319	14.4381	14.3175	13.2933
RP_M559T912	15.1363	14.5168	15.0309	15.4727	15.8962	15.03	13.7653	15.2007	14.8398	14.994	13.5719	14.6644	14.1034	14.2843	14.1505	13.8165	13.8378	14.9589	13.3869	12.9627
RP_M478T292	17.0184	16.3458	16.8819	17.2962	16.0008	15.3327	16.9504	16.9909	17.2676	17.8913	17.6167	17.7667	17.4023	17.0029	16.9482	17.8741	17.7711	17.565	17.8826	16.7941
RP_M627T586_1	14.3364	15.5648	14.7134	15.0621	12.9878	14.4076	15.4058	14.5569	13.5377	15.5997	15.551	14.8726	14.16	16.0776	15.1762	16.1524	15.9947	16.1777	16.3498	13.8562
RP_M609T920	13.9164	13.0458	13.6329	14.7884	13.6905	13.9026	12.3543	13.8351	13.094	13.5289	11.7531	12.5967	12.1591	12.4811	11.5986	12.1777	11.5281	13.2882	11.4988	9.93391
RP_M317T215	12.6116	12.6718	13.6216	13.6582	13.1255	13.2001	12.8595	13.4952	13.2182	12.8919	13.7541	13.2069	13.8777	12.7111	11.9989	13.9437	13.7526	13.8699	13.7341	13.6864
RP_M665T539_2	14.5056	16.0467	15.536	15.0859	12.8963	14.779	16.3748	14.4733	14.0284	15.0347	16.3739	15.1468	15.3143	15.4681	13.8878	16.3844	16.3921	16.9357	16.587	15.8758
RP_M349T893	15.1343	15.1658	15.0521	15.7038	16.0691	15.1292	15.0268	15.0188	15.4014	15.892	14.883	15.4988	16.9676	16.1094	15.4703	15.5546	15.4084	15.9316	15.4037	16.318
RP_M280T113	12.9647	13.3743	12.5193	12.0708	12.7173	12.5228	12.7934	12.9402	13.5958	12.9792	12.6123	13.7959	14.0249	13.1898	13.9432	14.528	13.013	11.5116	13.0343	14.022
RP_M368T421	12.0756	13.0016	14.5	13.7438	12.5459	13.4548	12.5762	13.7205	12.9062	14.8896	14.2061	13.6038	14.7687	13.7655	13.3652	14.7019	14.2073	14.755	14.4795	14.7677
RP_M580T821	15.6371	15.5518	15.4131	15.448	16.7408	15.4924	15.3787	15.4615	15.5697	15.2322	15.2457	15.0512	15.3389	15.7232	15.8889	15.2379	15.3924	14.749	15.0569	14.8283
RP_M229T793	15.0412	14.8166	14.2906	15.1965	15.204	14.8952	14.618	14.6272	14.4454	14.4682	14.5116	15.0519	15.2283	14.9151	15.5302	14.3436	15.1548	14.8543	14.833	14.9498
RP_M484T539_1	13.0528	13.9995	13.4906	12.6478	11.1938	12.3062	14.2017	12.446	12.2849	12.1967	14.9414	13.444	13.1958	13.451	12.1861	14.7344	13.9575	15.1991	14.3131	13.161
RP_M740T616_1	15.5772	16.1213	17.2184	16.7337	15.2935	16.7573	16.1438	16.8664	16.9007	17.0865	17.336	17.0895	16.7981	16.7074	16.5691	17.3999	17.2216	17.2239	17.3709	16.7232
RP_M416T453	16.7102	16.9353	16.5444	16.4385	17.7909	16.8978	16.5386	16.6263	16.5803	16.6014	16.2838	16.1708	16.4774	16.8062	17.0776	16.3983	16.6512	15.9287	16.5442	16.3669
RP_M596T354	15.4729	16.4092	15.4952	14.8157	14.0661	16.0735	16.0033	15.3172	14.1648	15.7031	15.3066	14.8084	15.0935	14.9985	13.6605	14.5959	14.3123	13.6021	14.9782	14.6324
RP_M505T179	13.1773	13.6557	13.402	13.6545	13.2748	14.1713	13.107	13.6135	13.7701	13.7056	12.945	14.8533	13.8307	13.8173	15.3758	15.0103	13.8695	13.9437	13.697	12.9728
RP_M191T45	15.4866	15.5415	15.4478	15.4368	15.8534	15.5325	14.2155	15.5209	15.5329	15.3502	14.5768	15.4461	15.165	16.918	16.4365	15.7464	15.6872	15.3098	15.6684	15.6383
RP_M757T635_2	12.0142	12.8719	12.7562	12.3823	11.791	12.2994	12.9737	12.9096	12.5312	12.6891	13.7501	12.8545	12.2551	12.9062	12.4211	14.5744	13.7823	15.0757	14.2323	14.2296
RP_M141T78	13.6901	14.7643	14.8744	13.1017	14.0425	13.6265	14.3838	12.4977	13.3792	13.1974	14.5571	15.3416	15.083	13.3388	15.3036	14.5766	14.4	14.7953	13.9153	12.3656
RP_M539T912	14.3403	13.9346	13.999	14.5893	14.9979	14.0136	12.5819	14.3595	13.648	13.9721	12.6533	13.85	12.96	13.6096	13.5059	12.7961	13.0104	13.8487	12.2997	12.1755
RP_M860T497	12.7892	13.886	13.4387	12.2773	11.238	14.1501	13.1259	12.6134	12.4843	13.6807	12.3045	11.8752	11.037	13.4492	12.9978	12.0049	11.6175	11.9426	12.2276	10.9154
RP_M323T82	11.4503	11.7358	12.6338	12.6209	11.53	12.4577	11.2909	12.044	12.6346	12.9029	12.4893	12.204	12.8629	12.7778	12.6218	13.0693	13.2383	13.5568	13.345	12.7178
RP_M692T518	12.5747	13.0001	12.8707	13.6923	12.2078	13.1652	12.6727	13.1727	14.5026	14.2725	14.186	13.2388	14.2505	13.1677	13.1883	14.4142	14.7274	14.8488	14.7564	13.1924
RP_M921T627_1	14.694	14.776	14.095	13.9388	10.9401	14.1165	13.629	14.9941	14.3322	14.5835	14.8735	15.0754	12.0232	15.3155	14.8266	15.4703	14.3872	14.8356	14.5849	14.871
RP_M842T588_2	13.0022	13.7553	13.3023	13.4894	12.2751	14.0833	13.0717	13.5528	12.8937	13.5429	14.1611	14.3353	12.975	13.6131	14.2539	14.7086	13.37	13.2123	13.9155	13.3444
RP_M233T171	15.6752	16.2788	12.7209	14.4957	15.3924	15.3833	15.4523	13.975	14.7774	14.875	14.454	14.086	13.2713	14.6308	14.7311	14.2671	14.2028	13.379	14.1305	14.3774
RP_M229T69	17.2233	16.8407	17.5462	16.9997	18.6663	18.0563	18.0826	16.8705	17.1123	17.4197	16.8654	16.9728	16.2937	17.6452	16.7559	16.5906	17.383	16.1101	16.9194	17.3053
RP_M687T694	12.7028	13.6881	15.2186	14.1542	13.145	14.5379	13.7377	14.5578	14.6198	14.5834	15.0987	14.2409	15.2828	13.4465	13.7407	15.3315	14.8914	15.3815	14.9474	15.2693
RP_M450T234	13.3494	12.652	12.6536	12.7595	13.1757	14.0528	13.4118	13.114	13.9513	13.6643	13.4745	12.0375	11.8528	12.1259	12.7881	12.6654	12.6207	12.0382	12.4262	11.9714
RP_M520T392_1	13.9027	14.1622	15.3317	14.7557	14.5028	15.4733	13.873	14.6802	15.1374	15.8612	15.535	14.5475	15.8919	14.7409	14.3503	15.9004	16.158	15.8381	16.0881	14.8614
RP_M476T215	10.1784	11.5306	11.903	11.4008	11.1305	12.2349	10.7131	11.5304	11.8639	11.7185	12.3511	10.8195	12.1137	11.5451	10.719	11.8086	12.5186	11.1283	12.058	12.8403
RP_M677T539_1	13.1882	14.3416	13.3765	12.7993	10.9202	12.8662	13.6443	12.4388	12.6363	12.9536	14.771	12.6366	13.2337	13.7664	12.0501	14.3063	13.8883	14.6643	14.0359	13.453
RP_M746T608_1	13.44	14.1449	14.2763	13.8595	12.4268	14.5252	13.5432	14.0129	14.6699	14.4622	14.5978	14.6117	13.9598	14.1255	14.4754	15.4555	14.6846	14.2401	14.8725	13.967
RP_M432T604_3	12.5619	13.1561	14.0543	12.5854	12.8296	14.5615	12.1403	12.8722	13.969	14.2144	13.9556	13.8307	14.1121	13.4488	13.2648	14.1977	15.0088	14.1811	15.0111	12.9233
RP_M436T294	12.3993	13.5234	12.1074	12.0053	11.3242	13.3564	13.0504	11.7732	11.0733	13.4684	12.1071	11.0611	11.8107	11.1625	10.9256	11.1268	10.6577	10.1501	11.1265	12.7751
RP_M573T129	14.0422	13.7357	14.0181	14.6879	13.0994	13.1555	13.6877	13.8073	14.2045	14.2556	14.8801	15.1096	13.8423	13.8043	13.3135	15.0217	13.9812	14.9923	14.3479	15.0141
RP_M656T590_4	14.6095	15.5799	14.8616	15.3082	13.1863	16.5974	14.0227	16.6046	15.782	15.819	16.6771	16.9897	15.5003	15.1285	15.1437	17.2826	16.1279	16.0421	16.4585	16.119
RP_M294T226_1	13.4343	13.8378	14.8385	14.3235	12.8951	14.0106	13.7279	14.0754	13.7265	14.5695	14.8456	14.7132	14.4647	13.4845	14.293	14.9847	14.7495	14.8515	14.8545	13.9303
RP_M777T523	12.5753	13.1354	12.775	12.7139	13.3552	12.419	12.4879	12.7951	12.3515	12.3875	12.6726	12.3876	12.6887	13.1654	13.3604	12.6797	12.9709	12.2718	12.5639	12.5
RP_M206T137	11.2191	11.1738	11.6558	11.8531	12.1388	11.1316	12.4593	11.437	10.4195	11.4578	10.3078	10.3281	10.1059	9.51287	9.62585	10.2789	8.79413	9.67602	9.6874	9.4604
RP_M207T497	14.8719	15.1736	14.7483	15.1437	16.3418	14.9298	14.7807	15.0173	15.1142	14.7514	14.9711	15.11	15.4946	15.1929	15.622	14.9003	14.9592	14.981	14.9557	15.0858
RP_M152T102_1	22.5056	22.1392	21.8844	22.359	22.5846	22.6488	21.8169	21.6349	21.6355	22.219	21.0899	21.8293	21.9566	21.7978	21.2422	21.5721	21.778	21.6638	21.4231	22.2577
RP_M363T263	12.0581	12.5604	13.1817	12.7722	11.9171	12.5686	12.8142	12.4884	12.5786	12.7146	13.7505	12.9773	13.6212	12.8183	12.5642	13.7161	13.1536	14.1546	13.2321	12.2506
RP_M684T603	14.5205	16.0386	15.8387	15.1117	15.1977	15.9705	15.3177	14.9506	16.0551	15.9888	15.7902	15.5609	16.1026	14.92	15.5378	16.136	16.1122	16.0079	16.2693	16.6005
RP_M288T166	13.9599	13.8602	14.7091	14.0379	13.8512	12.9656	15.1505	13.4215	13.3963	14.8785	14.8531	13.5498	15.1723	14.3549	13.9018	15.024	15.6637	14.9627	15.0662	14.3779
RP_M676T606_1	13.6238	14.6774	15.0484	13.9966	12.5233	14.0636	14.179	13.5346	14.1082	14.2724	16.0267	14.5604	13.2995	14.2163	13.3849	16.3039	14.364	15.9683	14.8687	15.7042
RP_M594T920	13.5299	13.1401	13.7332	15.0124	13.8305	13.7176	11.9481	14.0416	13.2061	13.4242	11.8269	12.8152	11.6194	11.8108	12.1135	12.2512	11.3167	13.0689	11.3517	10.093
RP_M334T93	14.9244	13.6642	14.48	14.1892	13.9644	15.634	15.1143	14.8018	14.796	14.1755	13.9603	13.5573	13.621	14.416	14.3821	13.9073	14.7203	13.2713	13.5394	13.9837
RP_M469T882	18.0312	17.9545	18.2784	17.6321	17.8547	18.2103	17.6104	18.1611	17.783	18.0539	16.6593	17.1342	16.9505	17.1624	17.2247	17.0701	16.7327	18.3354	16.1077	16.4117
RP_M434T451	9.62482	11.677	12.5172	11.4655	10.8654	11.4263	10.8777	11.5344	11.9273	11.4052	12.9584	11.7769	11.5987	10.6382	11.5183	12.4327	12.8612	12.724	12.8717	11.8442
RP_M367T421	14.0698	14.3509	15.9712	15.7564	14.7743	15.6856	14.301	15.5481	14.3169	16.2171	16.0666	15.2784	16.2697	14.8554	13.7182	16.1423	16.515	16.1147	16.1826	16.2296
RP_M977T932	12.3246	12.373	12.9519	13.8261	12.4514	12.6038	12.5057	13.0282	12.9953	13.2213	10.8245	11.8222	11.4537	11.9794	11.514	11.3078	11.2367	11.8236	11.0404	10.5804
RP_M288T265	13.3799	14.6791	15.039	13.4146	13.4197	14.5307	13.6524	14.3885	14.0903	14.6244	14.7637	12.7669	15.658	13.9325	14.0543	15.1997	15.6731	15.1606	15.4283	14.1921
RP_M710T585_2	12.0451	12.5438	13.4937	13.6256	12.7836	13.539	12.1293	12.5563	12.452	14.0988	13.4333	12.8226	13.8568	12.657	12.6001	13.9412	14.1464	14.0155	14.3373	13.8874
RP_M779T208	14.2896	13.9674	14.1695	13.036	15.0737	14.2074	13.6831	13.7908	14.3818	13.8116	14.008	14.3047	14.4575	14.2101	14.4942	13.7675	14.5326	14.4645	13.9318	13.9405
RP_M927T697	13.0083	13.6717	14.6543	13.9049	12.1888	14.4909	13.6393	12.4893	14.2555	14.4821	14.8753	13.2141	14.2741	14.2591	13.0147	15.6088	15.7383	15.6431	15.4114	13.6637
RP_M729T780_1	13.8878	13.6562	14.3931	13.9673	13.6978	12.6558	14.5455	14.1016	14.3317	14.1041	14.9186	13.3604	15.0451	13.4617	13.8586	15.4561	15.0743	14.3402	14.3588	14.552
RP_M423T224	13.2706	13.2166	12.5586	13.3727	12.647	11.5916	13.1787	11.5198	12.7576	13.3065	14.0407	13.1179	13.1219	13.7219	13.1871	14.8106	12.1482	14.0589	14.6297	12.1418
RP_M610T606	15.77	14.8259	14.338	14.5856	15.0992	14.9164	16.6716	15.1632	15.9697	13.601	16.2984	17.1066	16.7203	14.9173	13.6459	16.0613	16.1592	15.3998	15.7445	17.8227
RP_M521T137	12.8389	13.8881	12.6585	9.7711	9.91987	13.7166	12.8069	12.7138	12.9011	12.3193	11.6437	10.3595	11.6077	12.7127	12.9284	11.9505	12.2582	8.71404	11.8718	11.9367
RP_M999T602	NA	11.9599	NA	NA	10.6662	NA	12.5537	NA	NA	12.2667	13.1449	NA	NA	NA	NA	13.7385	12.5363	13.7211	12.6557	13.8369
RP_M992T930_2	13.3133	12.9828	13.4799	14.0639	13.2428	13.3049	12.0677	13.3651	13.762	12.2044	12.0035	12.142	11.5607	12.0212	11.4508	12.0062	11.1041	12.7703	11.232	10.3332
RP_M611T102	14.4909	14.089	13.3444	12.2882	11.4299	14.4449	13.5759	13.3594	13.8561	14.2997	12.0636	12.5058	12.1206	13.6218	13.6208	12.4979	12.9179	11.9445	12.304	13.8373
RP_M430T252	13.2723	13.3719	13.4235	10.988	12.2392	13.1431	13.6074	13.5098	13.8001	11.8199	14.3442	12.2152	13.2122	14.6681	15.0141	13.4168	14.0914	12.7236	10.8777	13.5174
RP_M267T352	15.1748	15.4234	14.8043	14.5098	14.3571	14.9927	15.4089	15.4338	15.2861	14.8603	14.9823	15.7037	14.9174	15.8702	15.6488	15.9891	15.3105	14.3788	15.7827	15.0485
RP_M788T580_1	12.0413	12.9943	13.1037	12.4057	11.6523	12.4914	12.4892	12.7657	12.2799	13.014	13.4219	12.4432	12.889	12.8875	12.3967	13.3541	13.3931	12.1955	13.4075	12.4806
RP_M620T601	12.1373	13.0586	13.1646	12.6416	11.5218	13.2433	12.8802	13.2706	13.2659	13.6841	14.524	13.0471	13.1691	13.1348	12.4737	15.0324	13.5033	14.7356	13.4942	14.1036
RP_M280T89	14.9665	15.254	14.0574	14.4507	13.1235	14.3385	14.6494	14.6523	14.1536	14.2855	15.8383	15.4023	14.2389	14.7893	14.8561	14.8419	15.0241	14.2279	14.3617	14.9084
RP_M284T424	14.2241	13.226	12.9369	13.8197	13.6956	13.4771	13.6986	13.6393	13.9403	13.8261	12.6441	13.3099	12.9811	13.1257	13.3609	12.3567	13.1222	12.0224	13.6954	12.3108
RP_M665T539_3	15.2012	15.0572	14.5185	14.0665	12.4029	13.7966	15.5013	13.1551	13.2941	13.8954	15.5997	14.3425	14.6981	14.5919	13.2591	14.9319	15.4288	15.6895	16.3928	15.0699
RP_M940T586_1	13.606	14.4692	12.8354	13.0346	12.0366	13.9005	14.1293	13.2994	13.2677	14.035	13.9766	13.7434	12.7651	14.4807	14.1058	14.936	14.8431	14.946	14.988	12.2429
RP_M791T659	12.6353	13.574	12.0831	10.7986	11.045	14.3784	13.8106	12.7868	12.8214	12.916	12.2082	11.242	11.7153	10.0482	12.813	11.5911	12.4512	9.80341	12.5241	11.4951
RP_M627T586_2	14.4278	15.2127	13.9326	14.7538	12.7965	14.8053	15.5126	14.3701	14.1149	15.5136	15.0605	14.6935	13.8933	16.0794	15.5078	16.4062	16.1147	15.6668	16.3408	12.9123
RP_M398T140	13.4354	13.7314	12.8398	10.6677	10.9995	12.8674	14.6367	13.0683	12.9748	13.2565	11.8481	10.9588	12.3334	12.0864	12.0542	11.9919	11.9758	9.62845	11.6255	12.0291
RP_M619T600	12.7233	13.2081	14.3648	13.6551	12.7271	13.7907	13.3668	14.1478	14.1684	14.2341	15.1826	13.6915	13.5982	13.5783	13.6044	15.5365	14.6818	15.0518	14.45	14.3132
RP_M629T674_2	14.221	14.621	13.9693	13.2086	12.7778	13.216	14.1434	14.4274	14.668	14.5379	12.2077	13.3463	11.6376	14.5262	13.417	13.9914	12.3458	12.9515	13.1174	11.2333
RP_M325T937	16.5365	15.5675	16.5033	18.1169	17.5952	16.088	16.3856	16.8994	16.4372	16.6492	15.424	16.1555	13.8221	15.1133	13.2549	14.8364	13.4144	16.9434	14.3474	11.4479
RP_M577T496_3	12.674	13.5735	13.7132	13.3652	12.5645	13.1722	13.5632	12.7527	12.8538	13.2681	14.815	13.6911	14.2097	13.605	12.8193	15.3321	14.9737	16.1034	15.0511	12.8581
RP_M562T915	16.741	16.907	17.0862	17.1071	16.3981	16.6982	15.3864	17.1875	16.6947	16.8824	15.7957	16.6656	15.463	15.2467	16.0656	15.7613	15.6656	16.7781	14.9777	13.7536
RP_M315T421	12.1923	12.8025	12.3135	13.1779	12.8713	13.0795	12.8251	12.2903	13.1534	13.851	13.5349	12.8948	13.4208	13.2482	12.8461	13.5672	14.0054	13.5918	12.5072	13.3119
RP_M316T887	13.3878	13.5095	12.4648	13.3368	15.9384	12.7796	12.0461	13.1074	13.1687	12.4809	13.5809	14.1282	14.4363	13.5089	14.3507	12.559	13.8369	14.2609	13.1491	13.9768
RP_M555T396	12.9786	13.6085	13.7474	12.5087	13.7023	13.3668	13.3285	13.1741	13.6757	13.9202	13.8759	13.3003	14.6092	13.4109	13.4615	12.7796	14.496	13.7643	14.4237	13.2198
RP_M423T103	14.8269	14.4461	13.9481	13.9826	13.3244	14.3728	14.0443	13.6939	13.3612	14.149	12.1697	13.7697	13.352	13.5132	13.1205	13.5489	13.1451	12.9715	12.6269	14.1139
RP_M569T773	16.3789	16.2956	16.3354	15.733	17.3696	15.9904	16.135	16.374	16.2311	16.1808	16.2538	15.4746	16.0285	16.4799	16.393	15.9255	15.3952	15.1423	14.6448	15.7313
RP_M170T48	15.4811	15.4811	16.2082	16.0571	17.1833	16.6358	15.6082	16.7223	15.5624	16.6366	15.4803	15.3864	15.8177	15.2187	15.7628	15.7917	15.2352	15.4818	15.0515	15.511
RP_M426T837	16.9177	17.3873	17.904	13.737	14.324	17.5555	17.5661	17.6005	16.7507	17.8506	16.2275	14.0595	15.0396	16.7237	17.8299	17.3843	14.7447	14.5382	14.9675	15.2481
RP_M569T102	14.2186	13.9045	12.8903	11.6527	10.9237	14.8574	12.2992	13.0942	12.9177	13.906	11.8052	11.6061	11.803	12.9521	11.9905	11.8285	12.9324	10.743	11.7608	13.2751
RP_M396T867	15.1467	15.0855	14.8461	15.0265	15.2722	14.4994	16.2753	15.2235	15.5739	15.8157	14.9811	14.8227	16.9008	15.9877	15.3896	15.7526	15.4969	16.046	15.9829	16.6492
RP_M614T586_2	20.1432	12.9589	20.1492	20.8908	18.2423	20.2137	21.0282	19.8739	19.9964	20.0957	20.4591	20.5832	19.5631	20.9917	20.3296	21.8494	21.3782	21.9153	21.9225	19.3066
RP_M379T867	15.5351	15.2731	15.2878	15.2434	15.3808	15.3746	16.3328	15.4562	15.8004	15.9735	15.158	15.4885	17.0107	16.0442	15.7649	15.8465	15.782	16.2873	15.813	16.7235
RP_M300T194	14.4871	13.8964	13.6303	13.3476	13.1798	14.3466	15.4895	13.9619	13.2044	13.8444	14.4133	14.468	14.8648	15.2993	14.9123	14.1679	14.0823	14.3753	14.1088	15.3441
RP_M629T674_1	13.4059	13.2249	13.2516	13.3914	11.1776	14.2069	13.5619	13.115	13.975	14.2603	12.2361	13.0154	10.2337	12.9035	14.0451	12.1814	12.1575	12.8734	12.5836	10.6558
RP_M426T214_1	13.2809	14.0061	15.0757	14.8249	14.3074	15.2805	13.7541	14.6876	15.1286	14.9355	15.5643	14.4839	14.9823	14.3971	13.4495	15.4673	15.4535	15.0039	15.2729	15.5406
RP_M537T635	11.6034	12.6311	13.778	13.2603	11.9216	13.8482	11.7511	13.5082	13.2225	13.7755	14.3166	13.9235	12.7775	12.6453	13.2415	14.638	13.7573	14.4016	14.5381	12.6646
RP_M432T604_2	13.0394	13.5922	15.3548	14.7516	13.5486	14.8963	13.4305	14.8619	14.8028	15.7013	15.3193	14.8494	15.4933	14.6948	14.2337	15.8062	16.0045	16.19	16.2307	14.1802
RP_M484T539_2	12.9107	13.6675	13.6313	13.1747	11.6771	12.9654	13.7587	12.3349	12.1475	13.1942	14.7965	13.3349	12.9377	13.4573	12.591	13.8732	14.5798	15.2367	14.0227	13.9578
RP_M313T578	14.4472	13.9555	14.4701	14.4857	15.8867	14.5556	14.7462	14.3286	14.7132	14.0928	15.0355	14.5649	15.5891	15.0859	14.7461	14.2622	14.9254	14.1629	14.3064	14.5288
RP_M619T674_1	16.3119	16.4198	16.0251	16.4232	14.075	16.3054	16.441	16.7293	17.1147	16.9601	14.8037	16.2996	13.3207	16.3189	17.0203	15.976	14.9067	15.5311	15.2126	13.5524
RP_M128T43	13.8784	13.6344	13.6326	12.6845	14.473	12.4931	14.4086	13.5651	14.0665	13.3044	13.2666	14.355	13.8101	13.9393	14.2436	13.8383	13.7996	14.058	15.1155	14.1044
RP_M341T736	22.4726	22.0322	22.1385	17.3395	18.1861	22.0578	19.2665	22.6029	22.3904	21.8396	21.829	17.8285	14.2007	22.3909	22.2965	20.1003	12.5437	11.948	12.069	13.7474
RP_M436T136	13.976	13.1858	12.9103	13.6577	11.9747	13.0344	14.9433	12.7246	13.0351	13.5128	13.4361	14.8859	15.2221	13.655	13.5444	14.058	13.0031	14.2198	13.4785	15.1042
RP_M420T294	14.7628	16.6136	14.8945	14.5227	13.3791	15.8539	15.8943	14.2582	13.1807	16.3769	15.5894	13.7202	14.2176	12.814	11.7051	13.5235	13.0306	11.5635	13.2676	15.1189
RP_M673T595_1	13.7119	13.7354	15.2353	14.1699	12.9816	13.4441	15.0155	14.9362	14.2949	15.0875	14.5409	14.7222	15.3658	14.9115	14.7445	14.5515	15.7676	15.2978	15.3975	14.445
RP_M921T627_2	13.4534	13.4601	13.0437	13.5	9.403	13.0145	12.1387	13.8781	12.1481	12.7687	13.2225	13.6389	11.5689	13.6818	14.1792	14.0367	12.8996	13.531	13.3097	13.6266
RP_M659T601	12.0013	12.8199	12.8955	12.6805	12.2293	13.0597	12.8377	12.5702	12.9361	13.7304	13.6282	12.4346	13.3571	13.4359	12.8815	12.3002	13.8603	13.8213	13.3037	13.6292
RP_M410T838	13.8453	13.8414	13.7877	14.7349	14.6233	13.5721	13.284	13.7813	13.6506	14.0041	14.2956	15.9353	15.5928	14.6641	14.1458	13.7712	14.0298	16.2318	15.1444	14.7021
RP_M549T741	19.1123	19.004	18.7289	19.0096	20.4286	18.9921	19.0542	18.9089	19.0187	18.6125	19.0463	18.9354	19.3744	19.1605	19.3091	18.8256	19.1769	18.6853	19.162	19.0446
RP_M411T894	12.9801	13.1525	12.8341	13.628	14.2268	13.2405	12.9538	12.826	13.7865	13.5912	13.1607	13.3263	14.6531	13.9956	13.5302	13.4205	13.1302	13.8242	12.7387	13.9878
RP_M917T581_1	9.63836	11.0145	12.0877	11.9111	9.41747	11.7007	10.1005	12.3729	12.2354	13.2675	12.3553	12.4404	11.2126	12.3058	12.7847	13.8012	13.3001	13.217	14.3808	11.2635
RP_M751T46	12.8109	12.5159	12.4848	12.1402	13.6321	12.8398	12.4725	12.3695	12.4002	12.4561	12.6076	11.477	12.2553	12.238	13.1299	11.4891	12.545	10.8067	11.9094	12.4727
RP_M918T580	10.9639	11.4066	11.7675	12.1329	10.8515	11.5826	10.327	12.3561	11.924	12.7795	12.1924	12.4008	11.1199	12.0494	12.9861	13.1911	12.9716	12.489	13.8585	10.792
RP_M949T730_1	15.2212	15.2215	14.0139	13.6109	13.0495	16.1951	16.2582	15.1624	15.5608	15.0517	15.2489	13.5912	13.8889	11.3824	14.1673	13.3234	14.7169	12.6113	14.8794	14.3037
RP_M817T294	14.4092	16.3895	14.6704	13.6795	12.0504	15.7077	15.5439	13.9455	12.7889	15.9172	15.2924	13.1289	13.5271	13.3637	11.2878	13.1486	11.9336	10.6902	12.5019	14.6753
RP_M487T545	13.7845	13.7058	13.424	13.1116	14.61	13.5468	13.5413	13.4587	13.6212	13.3269	13.6833	13.7872	13.6397	13.9565	14.1263	13.126	13.4637	12.6423	13.4684	13.4517
RP_M277T796	16.9485	16.8829	16.1492	17.0164	18.4025	16.8917	16.6731	16.4225	16.5146	16.2294	16.6556	17.0116	17.165	16.8553	17.2041	16.5809	17.2969	16.329	17.0969	16.9224
RP_M351T806	15.7069	15.9797	15.6516	15.912	17.261	15.6034	15.9032	15.4047	16.1041	15.3492	15.8046	15.9422	16.321	15.9019	16.0897	15.7242	15.9305	15.7343	15.5949	16.159
RP_M400T294_2	13.7289	14.9169	12.9933	13.5952	12.1164	14.3605	14.5149	12.5544	11.4908	14.4834	13.5791	12.6134	12.8379	12.3466	11.1014	12.4931	11.7123	11.2369	12.3065	13.5433
RP_M624T513	12.6061	12.8438	13.5982	13.4534	12.8556	12.754	13.2736	13.5205	13.0685	13.5832	13.4906	13.3103	13.452	13.2711	12.6158	13.8934	14.0166	14.2921	14.2131	13.5674
RP_M882T590	12.2289	12.9527	12.0279	11.8768	11.2295	13.5538	11.7956	13.5486	12.8892	12.8071	13.3495	13.3334	12.7071	12.4784	12.6091	13.7801	13.0507	12.3297	13.0699	13.2438
RP_M331T240_2	11.7553	12.1376	12.7657	12.3483	12.3328	12.9687	12.0796	12.2883	12.2839	12.455	12.9129	11.3996	13.1419	12.0487	12.136	13.1828	13.0528	11.9846	12.7945	13.4372
RP_M424T139	12.889	12.7905	12.8506	11.8995	11.0976	12.9319	13.1616	12.7779	12.8059	13.059	12.4123	11.6633	12.0216	11.7843	12.5985	11.8022	12.409	10.7962	12.4872	11.7493
RP_M994T723_2	13.1213	13.4863	13.3221	13.1332	12.3992	13.9729	13.0251	13.4821	13.1021	13.3304	14.4653	12.5893	13.25	12.3951	13.7033	13.6401	14.0361	13.4262	14.1166	13.8295
RP_M693T470	13.42	13.5926	13.1085	13.4189	14.7344	13.4797	12.7897	13.5314	13.4661	12.6923	13.3614	13.5889	13.4207	13.8843	13.703	13.175	13.2174	13.0975	13.1501	13.361
RP_M419T166	12.5523	12.4477	13.5683	12.5602	11.96	11.7356	14.0848	11.2148	12.5412	13.5368	13.4132	11.9559	14.117	12.8587	12.6957	13.8358	14.4464	13.6106	13.8983	12.9746
RP_M241T79	17.7702	17.0059	17.5983	16.8963	16.6205	16.81	16.3247	17.5641	16.7808	17.3704	18.1011	19.7649	17.9376	18.3506	17.8551	17.3129	17.7217	19.3515	17.307	17.824
RP_M401T424	16.1309	14.7331	15.353	15.5923	14.6664	15.3968	15.427	15.3856	15.9885	16.2031	13.8077	14.7333	14.1346	14.3064	15.5227	15.0632	14.8216	14.7782	15.6579	13.0693
RP_M337T294	15.3587	16.5737	15.2276	14.9935	13.7911	15.82	16.2083	14.3341	13.4697	16.4786	15.9129	13.9301	14.4633	13.1452	12.406	13.6256	13.172	11.5601	14.006	15.4457
RP_M675T539_1	13.5883	14.8895	13.6813	13.7569	11.6086	12.8729	14.8269	12.8249	13.0466	13.6926	15.0168	14.2218	14.0127	14.0819	12.6577	15.212	14.8194	15.6885	14.636	14.3888
RP_M768T532	13.7229	14.1859	14.1915	13.7571	13.0998	14.4122	14.4142	13.7962	13.9616	14.424	13.4233	13.4065	12.684	14.0182	13.3344	13.1068	13.3146	13.542	12.8707	13.3251
RP_M344T468	11.1022	12.7123	14.0963	13.178	11.9184	12.8289	12.196	12.2672	13.3902	13.1579	14.4993	13.4507	13.1455	11.6244	12.1696	14.2933	13.7447	14.8004	14.4527	13.085
RP_M580T711	11.6507	12.8453	13.7211	13.4371	11.6256	13.2133	12.5576	12.7022	12.7426	13.8784	13.8112	12.4469	13.1026	12.7405	12.2464	14.0793	14.6817	13.6649	13.8598	14.0271
RP_M651T606_1	16.0053	17.0229	17.0848	16.5318	13.4839	16.8464	17.3522	16.4111	16.4901	17.3462	17.3897	16.727	17.0921	17.1314	15.6243	18.0398	17.8534	18.2089	17.9724	16.9163
RP_M479T293	12.4937	13.7302	14.6422	13.8551	13.0752	12.6186	13.6047	13.6513	14.017	13.6957	14.3141	14.4631	13.6731	13.7978	13.4491	15.0702	14.6051	13.5328	14.9683	13.7106
RP_M181T592_2	12.2284	14.3645	12.7801	13.8907	14.1145	12.4668	13.5	13.9391	13.824	12.7047	12.5626	13.8102	14.2227	14.3254	14.31	13.7398	13.8739	13.5163	12.8224	14.0662
RP_M616T293	13.8742	14.6362	13.7718	13.0196	12.4595	14.1044	14.7318	12.868	12.031	14.5605	13.8421	12.7474	13.2018	12.5663	10.3193	11.8536	11.8832	10.8501	12.2804	13.7372
RP_M616T615	13.0929	14.035	14.7648	14.2937	13.0018	14.4244	13.7784	14.2143	14.588	13.7248	14.3479	13.9045	14.4013	14.3972	14.2513	15.096	14.7485	14.8724	14.8447	14.2102
RP_M318T216	10.9608	11.3991	12.6335	12.1451	11.8922	12.6596	11.6766	12.3629	12.4203	12.3235	12.7871	12.132	13.0316	11.7321	10.9731	12.9906	12.4798	12.0672	12.331	13.2974
RP_M609T102	13.5701	13.1757	12.8964	12.2223	10.7656	13.5257	12.9323	12.3154	12.1791	13.6104	11.5947	12.2385	12.1541	12.5024	11.7726	11.8264	12.2639	10.7262	11.041	12.8992
RP_M814T627	13.1383	13.7298	13.2752	13.8347	11.3464	13.7359	14.0623	13.4625	13.5161	13.6583	13.7555	14.415	11.0895	15.1963	13.5763	15.321	13.4189	14.6707	14.5222	13.6589
RP_M670T539_2	13.9025	14.942	14.3664	13.3265	11.7719	13.1994	15.0418	13.0315	12.8701	13.8469	15.6379	14.0766	14.0754	14.3039	13.5902	15.4851	14.678	14.0723	14.9801	14.0448
RP_M541T447	13.9668	13.0252	14.2609	13.9346	13.3729	13.7866	13.5684	14.2177	13.8776	14.1162	13.1628	13.7377	15.997	14.5039	14.375	14.3696	16.5166	14.9352	14.6745	13.1344
RP_M740T616_2	14.5412	14.2786	16.0571	15.6015	14.4314	15.3503	14.8904	15.8116	15.7685	15.8416	15.9554	15.9786	15.6602	15.106	15.573	16.1439	15.9869	16.059	16.2362	15.4078
RP_M598T660	15.6222	15.7182	17.1781	16.6604	15.4688	16.0929	16.4566	17.1722	17.4084	16.7013	17.7186	17.873	15.7258	16.8385	17.159	17.4408	16.5275	17.4191	17.401	16.7419
RP_M401T521	13.816	13.8287	13.6022	13.2578	13.8088	13.3151	13.5625	13.7457	13.5762	13.377	13.6802	13.4814	13.6388	14.2106	14.1073	13.0493	13.6351	13.1478	13.786	13.3367
RP_M281T89	12.9147	13.1456	11.4084	11.8922	10.4336	12.2209	11.9318	12.1998	11.5242	12.225	13.803	11.6086	11.7076	12.8732	12.6283	12.2767	12.5389	11.6219	12.7002	13.1177
RP_M620T533_1	13.2564	13.5374	13.2295	12.6765	11.6675	12.2264	14.0581	13.5092	13.2682	11.991	15.0397	14.9676	14.8559	12.9057	13.1701	15.127	14.3063	14.059	14.9184	17.2537
RP_M799T547	14.0074	13.1381	12.3258	11.9645	12.4834	12.9779	14.2947	13.3027	14.664	11.9073	14.6764	14.433	15.0869	12.4068	12.9497	14.3411	14.5413	12.7109	14.3147	16.3279
RP_M997T705_2	14.1218	14.0723	14.2091	14.6856	10.7648	14.7892	14.5096	14.1589	13.9455	13.9909	14.4265	13.2783	12.1254	13.1157	13.0029	13.4349	12.6911	13.6671	12.2818	13.3297
RP_M882T608	12.4453	13.0095	13.4862	13.4482	11.7644	13.5311	12.6419	13.2624	13.7674	14.433	14.0549	13.0875	13.2521	13.3948	13.3959	14.6406	14.9542	14.8517	15.0627	12.9947
RP_M542T940	13.7971	12.7251	13.5984	14.9029	14.0889	13.6588	13.9089	14.2679	13.8403	14.0962	12.6476	13.8746	10.6171	12.4126	11.4899	12.4851	11.2676	13.9118	12.0982	9.07965
RP_M369T486	14.6612	15.0019	14.6563	14.7832	16.0607	14.8097	14.5554	14.3857	14.6195	14.4716	14.7125	14.8238	14.9069	14.9811	15.2527	14.7178	14.8951	14.2893	14.6059	14.6997
RP_M768T546_1	11.6262	11.9839	13.1355	13.4732	10.3977	12.9036	11.9443	12.8508	13.14	13.6685	13.7647	13.3431	13.1188	12.9662	12.8188	14.1908	14.3735	14.9786	14.5639	11.8964
RP_M523T939	12.4437	12.2854	12.3516	12.4052	12.5243	12.3075	12.2913	12.6703	12.3191	12.1885	11.7742	11.7048	10.8934	11.6965	11.4344	11.4559	11.0808	11.6084	10.9935	9.68949
RP_M237T187	14.3227	15.9161	15.4098	15.3553	14.4413	16.1206	15.9053	15.5486	15.1497	15.8536	14.7301	14.2486	14.4805	15.0985	14.9008	15.0975	14.7868	14.3757	15.5471	14.08
RP_M431T252	13.1507	13.4273	12.7787	9.31693	11.0404	12.5705	13.211	13.4949	14.0302	11.221	14.096	11.9185	13.1908	14.5315	14.7507	13.1905	13.6857	12.8053	9.0971	13.4494
RP_M628T684	10.209	11.1278	12.7803	11.9559	10.5076	11.653	10.6818	12.2719	11.8194	11.8392	12.4163	11.7064	12.4471	11.388	11.3121	13.3101	12.552	12.6484	13.2483	11.7945
RP_M532T422	11.8873	12.5087	13.0657	13.0416	12.4744	13.119	12.1234	12.4169	13.0449	12.5407	12.3934	12.5992	13.4763	13.0583	12.5949	12.0371	13.7585	13.2218	13.1594	13.219
RP_M541T606_2	14.959	16.1492	16.0265	15.6112	14.1977	15.1144	16.3666	15.9944	15.4312	15.3902	17.4514	16.1231	14.6754	15.4949	14.433	17.57	16.0274	17.6862	16.3838	17.0651
RP_M676T606_3	13.3634	14.9656	15.2192	14.0876	11.8788	14.1734	14.7573	14.2718	13.6476	14.3706	16.2433	14.7185	12.4702	14.7557	13.2751	16.4633	14.663	16.4601	14.9346	16.0154
RP_M452T696	12.7598	13.8313	15.4079	14.8022	12.9384	14.1713	13.4763	14.4343	14.2477	15.8581	15.551	14.3539	15.056	14.1171	13.6074	15.9318	15.7701	15.4434	15.6771	15.4911
RP_M623T362	16.4021	16.7654	16.8456	15.9202	14.8838	14.8414	16.7178	16.2244	16.1256	15.4063	16.3319	17.0354	16.4346	16.5849	16.294	16.2442	16.4341	16.6937	16.7571	16.6806
RP_M765T682	14.1137	15.0695	13.846	13.305	12.3858	14.5487	15.5811	13.6664	12.4474	15.9834	12.3843	13.6406	10.8051	12.6874	11.8898	12.8606	12.3793	12.6055	12.6053	13.3319
RP_M872T608_1	14.9905	15.3273	16.0925	16.3723	14.1575	16.4833	15.5767	16.0487	16.4889	17.2348	16.5869	15.9814	16.3882	16.4074	16.0813	17.6848	17.6933	17.8053	18.0995	15.385
RP_M444T226	14.6358	15.3179	16.0573	15.7521	14.229	15.6598	15.4494	15.6303	15.4903	15.8353	16.3061	15.7135	15.7747	14.88	15.8226	16.3141	16.2841	15.9488	16.1159	15.3657
RP_M787T529_2	13.2133	13.2913	12.4265	14.0298	12.2538	13.4986	13.5441	13.3457	14.1604	14.7002	14.0837	13.6773	13.6501	14.0616	14.3157	15.1267	14.7352	15.3143	15.1985	12.9081
RP_M172T252	13.6128	14.6171	14.3113	11.9658	13.3209	13.9384	14.8049	14.5509	14.8944	12.8762	15.4421	13.4722	14.1938	15.5125	15.7617	14.9788	14.8188	13.701	11.8081	14.5836
RP_M171T160	13.1542	13.081	12.9029	12.0725	12.4542	13.7658	12.6623	13.4814	12.4038	13.3094	12.3754	11.9741	13.0073	11.9801	12.1173	12.3755	12.4371	11.1778	12.0328	12.4829
RP_M244T735	13.7464	13.1538	13.1808	13.5983	15.1356	13.4058	13.6391	13.4813	13.1806	13.0419	13.5334	13.9519	13.9511	13.6066	13.9658	13.0759	13.5534	13.24	13.4586	13.7687
RP_M672T539_2	13.5392	15.1261	14.4847	12.9127	12.0669	13.7657	14.9836	13.1265	13.1478	13.9166	15.5148	13.4044	14.0437	13.8112	13.074	15.5375	15.1141	14.6397	15.0942	14.4937
RP_M697T653	11.5927	12.0061	13.4497	12.2943	12.5299	13.3126	11.819	13.0004	12.7295	12.778	12.5833	12.9606	14.0022	12.5132	12.3477	13.0882	13.474	13.9686	13.6061	12.8669
RP_M592T422	11.0382	12.5023	10.7017	10.0814	10.7943	10.6361	10.6688	10.9947	11.2862	10.7751	13.1407	12.6683	13.904	10.2863	12.9145	12.8394	13.2663	11.5553	13.5634	15.775
RP_M876T715_2	11.776	12.2641	12.6758	13.5982	11.4085	12.7215	12.3684	13.4909	13.2805	13.9178	13.0556	13.5963	12.5465	13.8014	13.7009	14.5986	14.0993	14.2894	15.3528	11.8734
RP_M940T586_2	12.9441	13.5959	12.9432	12.8901	11.5463	12.9672	13.321	12.7553	12.8028	13.0594	13.1595	12.6975	12.2485	14.0663	13.5829	14.2113	13.9086	13.4982	13.9249	11.6297
RP_M656T590_1	15.4053	16.6571	15.7682	15.7331	13.2311	17.2398	15.1712	17.5217	16.4758	16.6286	17.4752	18.0596	16.1488	15.8941	15.8019	18.1568	16.6301	16.9471	17.6262	16.8543
RP_M359T756	22.9925	24.7158	23.307	16.9823	17.6777	22.7636	21.445	23.0196	24.7645	22.8199	23.003	16.8156	14.4745	23.3019	22.9181	22.0123	13.083	12.6545	11.8392	15.2478
RP_M249T735	15.9874	16.0827	15.7425	16.8645	18.2181	16.0375	16.7235	15.7632	15.7768	15.8367	16.3979	16.7825	17.0405	16.1436	16.434	16.3483	16.6661	16.4769	16.6658	16.9221
RP_M627T683_1	12.4638	13.1601	15.4752	14.5957	12.8229	14.4032	13.3191	14.6881	14.5811	15.079	15.0808	15.2291	14.9624	13.8981	13.6804	16.1717	15.5378	15.9976	15.7844	13.7793
RP_M927T627	13.8031	13.6518	13.3477	13.0628	11.0578	12.807	13.3331	14.1373	13.7198	13.6974	13.7077	14.2103	12.447	14.4254	14.0798	14.2996	13.2269	13.7721	13.3169	14.0039
RP_M580T481_2	12.136	12.2588	12.9682	13.0553	12.5956	13.001	12.1925	12.801	13.1787	13.551	13.6119	13.2525	13.4335	12.66	12.5431	14.4088	13.185	13.8493	13.1734	13.0282
RP_M933T586	14.5164	14.9938	14.6943	14.0851	13.3778	14.8472	15.6925	13.7754	14.7683	15.4282	15.5224	15.0332	14.2256	16.0767	14.3685	16.3793	15.7846	15.8751	16.2806	12.5283
RP_M262T532	16.11	15.842	16.015	15.6527	15.3169	15.8784	16.2788	15.7239	14.9299	15.9956	15.4729	15.451	14.9795	15.9675	15.316	14.6661	14.7607	14.8168	15.2679	14.9703
RP_M796T513	11.7923	12.2926	13.2994	13.1299	12.5902	12.9815	12.0901	13.0003	12.5534	13.5389	13.9739	11.4022	13.0006	12.54	13.0467	13.9497	12.3503	13.9062	13.9888	14.7415
RP_M996T539_2	14.5504	15.5114	14.7565	12.9597	11.9814	14.1306	15.3719	13.8374	13.4437	14.3618	15.8131	14.0544	14.1845	14.8646	13.3325	16.0591	15.423	15.4762	15.4632	14.4908
RP_M519T617	12.5382	12.8429	12.3832	12.5242	12.1326	12.3075	12.6829	12.6088	12.2848	12.4753	12.7031	12.7461	12.8191	13.1114	13.0247	12.8734	12.2498	11.9947	12.1014	12.6022
RP_M936T612_1	11.2473	12.4773	12.2391	11.6385	11.155	12.2429	12.2646	12.3049	12.3812	12.933	12.7116	11.8094	11.686	12.5855	13.1928	13.5284	13.632	12.8766	14.2309	10.9824
RP_M957T651_1	11.9442	13.4144	13.0926	13.6305	11.2778	12.2622	13.6777	13.2113	13.6509	14.4967	12.5561	13.6127	12.5165	14.1909	14.0778	15.3127	15.0222	14.7067	15.6228	12.897
RP_M692T602	12.7942	13.6638	12.3293	13.492	12.833	13.8786	13.2089	13.1505	13.7955	12.6291	13.3661	13.5033	13.4251	13.4832	13.2433	13.6116	13.6433	13.3713	13.3585	13.0091
RP_M840T674_3	13.9817	14.733	14.1022	14.0589	12.4866	14.6711	14.8462	14.555	15.2752	15.1596	13.3253	13.8266	11.9237	15.1705	14.5279	13.9469	13.4572	13.4227	13.1215	11.8741
RP_M827T675	14.2387	14.0516	14.1948	14.6293	12.0629	14.2639	14.2283	13.2578	13.8999	14.5667	12.3579	13.3422	11.4188	14.5511	14.6688	13.2269	12.2775	12.9051	13.2871	11.5374
RP_M804T678	11.1667	12.779	14.1045	12.2793	11.7113	12.6305	13.1719	13.4896	12.3026	13.9611	14.2271	11.8798	14.021	12.8564	12.2667	14.0552	13.7397	13.9681	13.9669	14.0602
RP_M321T349	13.2615	12.4676	14.1526	13.5294	12.8768	12.551	13.116	13.4897	13.7034	13.7638	14.1274	13.9365	14.6471	13.2541	13.2173	14.1629	14.2607	13.8263	12.6875	13.2698
RP_M480T539_1	12.2728	13.1556	12.7599	12.1254	10.8232	11.9692	13.4428	11.937	11.651	12.1901	13.8539	12.1195	12.645	12.7099	12.0399	13.4942	13.0613	13.8051	13.2703	12.8441
RP_M350T668	13.1155	13.3035	12.8446	12.8194	13.916	13.1496	12.9453	13.2729	12.8755	12.8175	12.703	12.6855	12.5902	13.2713	13.3811	12.3306	12.3569	11.8936	12.3944	12.7653
RP_M798T546	15.2415	14.1387	14.2062	13.424	13.9331	14.0123	15.778	14.6232	15.7692	13.1971	16.0699	15.7297	16.4515	13.7916	13.8797	15.6419	15.8919	13.2863	15.687	17.4896
RP_M387T539	13.2978	14.2495	13.306	13.0502	12.1688	12.937	14.0155	12.8161	12.581	12.3654	14.4069	13.3647	12.3841	12.4587	12.3512	14.643	14.3832	14.5416	13.8026	13.8632
RP_M560T911	13.8851	13.8327	13.9002	14.6843	14.8259	13.6856	12.2751	13.9465	13.5248	13.5256	12.6861	13.4854	13.1768	13.4076	13.1184	12.9569	12.7348	13.4453	12.0916	11.7521
RP_M917T580	10.4611	11.6113	12.7537	13.1612	10.4164	12.4086	10.7518	12.751	12.7817	13.3762	12.7235	12.9506	11.6033	12.9962	12.9128	14.5207	13.7954	14.316	14.9745	11.4932
RP_M964T728	14.358	14.4777	14.0636	12.9484	10.8683	11.7315	13.605	13.3485	14.5803	14.1034	11.5772	12.8714	12.7049	14.0842	11.7533	13.3585	11.324	12.4899	10.5707	13.3344
RP_M664T809	13.1247	13.0948	13.5657	12.5073	13.3215	13.7282	13.2244	13.5795	13.2592	13.2903	12.846	13.9533	14.0168	13.2617	12.5012	14.0781	13.7749	13.5867	13.4978	13.3971
RP_M841T588	13.9566	15.1513	13.9567	13.6126	13.2861	14.7665	13.9346	14.7804	15.0788	14.3593	15.2922	15.528	13.5027	13.9499	15.0357	15.8304	14.6436	14.5401	15.0582	14.5071
RP_M770T580_2	12.2831	13.1908	14.6006	15.0266	11.365	14.022	12.7966	14.5708	13.7289	15.1698	14.7427	15.1543	13.703	13.9523	14.2441	15.7416	15.7907	15.934	16.1558	12.6195
RP_M318T368	16.2982	16.1601	16.2716	16.1506	14.7926	15.0776	13.1121	14.4571	16.5874	16.4941	16.6182	16.6226	16.4704	16.3112	16.3957	16.9113	16.5574	16.1527	16.7783	12.1665
RP_M514T651	14.8107	15.1004	14.6337	14.6248	16.3701	14.7114	14.8435	14.8617	14.7951	14.7833	14.9838	14.9189	15.139	15.0146	15.1987	14.7485	14.8528	14.6281	15.0496	15.0986
RP_M682T539	12.3721	13.7947	12.4464	12.216	11.4361	12.2068	13.1498	11.9716	12.0194	12.2349	13.5965	12.1392	12.5213	12.8791	12.0308	14.0362	13.2431	13.0846	13.2291	12.5561
RP_M437T895	13.7073	13.6413	13.1777	14.2039	15.7213	13.615	13.8046	13.7698	14.0377	14.1693	13.6319	14.4854	14.9777	14.6204	14.1051	14.199	13.4865	14.4686	13.7858	14.9447
RP_M494T616_1	16.4179	17.1931	18.4384	17.9857	16.1048	17.7714	17.2874	18.2027	17.9458	18.2552	18.5145	18.6096	17.782	17.736	17.418	18.752	18.2657	18.7075	18.683	18.0062
RP_M996T929	13.6547	13.1551	13.9994	15.3961	13.7576	13.3818	13.5272	14.1223	13.4089	14.2068	12.3313	13.3484	11.6403	12.4141	11.844	12.0441	11.3282	13.7673	11.3364	10.4145
RP_M875T590_2	13.2428	14.7388	13.7094	14.3359	11.747	15.6965	13.6591	15.4276	14.8542	15.1184	15.7143	15.8256	14.2068	14.3974	14.5511	16.3424	14.7364	15.0792	15.4211	15.096
RP_M762T964	20.5832	17.0161	18.4511	14.3613	13.8466	16.8034	20.9987	19.7695	17.4271	20.5203	18.4282	13.2365	15.8977	18.7419	16.9689	18.207	15.2256	12.7696	16.8614	15.1801
RP_M315T445	14.7353	13.5231	13.3389	13.6261	13.8371	13.9895	14.665	14.2184	14.9304	13.3399	14.5345	14.6318	14.5262	13.8689	14.4315	14.6303	14.5357	14.412	13.812	14.3642
RP_M541T606_1	14.359	15.6418	16.0179	15.1018	12.394	15.2007	15.6571	14.1445	14.7578	15.3914	16.9677	15.8184	13.7401	15.0832	13.6085	17.448	15.4099	17.325	15.9721	16.6099
RP_M955T777	12.4909	13.1925	14.6786	12.8236	11.8644	13.4456	13.0843	13.6218	12.8088	13.6341	14.8835	14.0914	13.1192	13.3168	13.2439	14.877	13.0256	14.2944	14.267	13.793
RP_M199T755	16.3953	16.244	16.1658	16.5757	17.9371	16.3371	16.4167	16.2034	16.186	16.0268	16.3345	16.4819	16.8032	16.3835	16.6153	16.2043	16.5516	16.24	16.5251	16.5345
RP_M709T809_1	15.2374	14.8659	16.4091	10.6959	13.6774	15.8002	14.5692	16.0434	16.0819	15.8989	15.4011	15.8074	16.212	15.4982	14.9351	16.76	16.7852	15.9892	16.431	15.5853
RP_M303T495	14.536	15.3609	14.8428	14.2675	13.2101	15.4212	14.676	14.4917	14.137	14.7726	14.2991	13.9477	13.7405	14.7731	14.1567	13.6368	14.1229	14.103	13.8447	13.143
RP_M432T526	10.7052	11.3566	12.3343	10.9043	11.3368	11.6691	11.6474	12.8143	13.1246	11.5375	11.553	11.654	13.3268	12.221	12.1165	12.3734	13.7961	12.0711	12.425	11.3874
RP_M294T93	12.1351	12.4417	13.1208	11.7143	11.5883	12.6399	11.803	12.0266	12.9827	13.0927	12.6553	11.58	13.2307	12.6425	12.2701	12.8409	13.3517	12.606	13.3377	12.9386
RP_M238T797	14.3404	14.0737	13.5322	14.3931	14.6975	14.0154	13.4168	13.5712	12.8366	13.0665	13.7474	13.3006	14.4862	14.0129	14.5413	13.476	14.8131	13.0307	14.3823	14.302
RP_M625T604_1	12.6689	12.4481	13.5419	12.7982	12.6243	13.5228	12.551	13.4918	13.9001	14.2102	13.676	12.447	14.4878	12.9628	12.9519	14.3766	15.0071	14.6918	14.5202	12.6502
RP_M518T886	18.81	18.7967	18.8414	19.0115	19.1251	19.2244	18.3878	18.9741	18.6988	18.8267	17.4597	18.0168	17.8821	17.8738	18.2055	18.0976	17.7893	19.376	17.127	17.0245
RP_M587T645	13.8872	13.7695	13.2172	13.1203	15.1271	13.6451	13.6391	13.2529	13.8241	13.5509	13.6455	13.2286	14.1331	13.9137	14.0434	13.3487	13.6325	13.2107	13.6214	13.7777
RP_M654T532	15.0084	14.5184	13.6373	14.4781	13.2074	14.3893	14.8493	14.2823	14.3715	14.5579	13.9219	13.7449	13.945	14.3291	13.8116	13.6928	13.6356	13.6912	12.9937	13.7375
RP_M657T590_1	13.4817	14.6138	12.939	13.272	11.1241	15.2218	13.2358	15.2157	14.2876	14.2809	15.8411	15.5792	13.2637	13.5543	13.8423	16.2374	14.6835	14.472	15.2837	14.2861
RP_M633T552	11.1676	12.4416	13.011	12.4943	11.7433	12.7543	12.2819	12.9597	12.7493	12.7237	12.9464	12.0878	12.9064	12.6743	12.3986	12.5251	13.5946	12.7932	13.6815	12.751
RP_M396T777	14.0978	14.2137	13.8823	14.1781	15.4525	14.3683	14.1686	13.838	13.5328	13.6883	14.0823	14.3721	14.657	13.9471	14.6078	13.6505	14.3801	14.0509	14.1211	14.3712
RP_M777T580_3	11.55	11.9659	13.0229	13.4747	11.6595	12.7152	11.9264	12.815	12.9406	13.2792	13.1796	13.4948	12.5778	13.0837	12.614	13.7552	13.4887	13.5233	13.6242	11.6489
RP_M520T538	14.7476	16.0711	15.0914	14.5832	14.3796	14.6882	15.8075	14.0229	14.5366	14.7366	16.1213	14.9263	14.994	15.2795	14.6378	16.1836	15.8341	15.9445	15.6162	14.6274
RP_M826T674_3	17.5439	17.8408	17.283	17.6819	13.383	18.1856	17.8581	18.0182	17.8866	18.2432	16.1232	17.4273	14.6508	17.9364	17.8672	17.4576	16.5139	17.3707	16.883	14.8449
RP_M797T513	11.4646	12.5825	12.6752	12.6703	11.7428	12.3168	11.6956	12.6754	12.3255	13.5988	13.6305	11.0717	12.9291	12.1942	13.3216	12.6939	12.8443	13.7807	13.7561	14.4572
RP_M741T616	12.8157	13.3353	14.3302	13.6543	12.7497	13.9618	12.8952	14.0742	14.0255	13.5821	14.2441	13.4679	14.0397	13.6054	13.7305	14.1493	14.1357	14.3131	14.2971	13.7191
RP_M767T532	16.6734	16.4208	16.5163	15.9708	15.3163	16.6014	16.67	16.1426	14.9124	16.5567	15.9181	15.7708	15.4081	16.1616	15.4891	15.1262	15.6447	15.5674	15.7497	15.1919
RP_M573T102	15.5422	15.1401	14.8095	14.5031	13.4396	15.9243	14.6906	14.8149	14.4663	15.4818	13.5026	14.0372	14.3517	14.8874	13.996	13.8533	14.646	12.1937	13.4757	15.4391
RP_M200T575	14.1622	14.681	14.0401	14.4529	14.0007	14.9805	14.312	14.3489	13.9078	15.0082	11.3188	13.4882	14.9956	11.4707	12.3916	14.179	11.9622	10.8556	14.4299	13.3676
RP_M469T408	12.8505	12.9651	14.0012	13.3626	12.7203	12.7582	12.3695	13.0136	12.8772	13.9137	13.5058	13.1705	14.2766	12.9085	12.5142	14.4939	13.616	13.1744	13.6861	14.8209
RP_M282T96	13.5299	12.973	12.4494	11.9191	11.6607	13.3078	12.994	13.584	13.4156	12.6969	12.9607	12.6307	13.7718	13.4833	13.0365	13.3568	13.6938	11.8325	13.125	13.541
RP_M954T778	12.1616	12.7428	14.0764	13.2706	12.0678	13.3034	13.4265	13.2647	12.9379	13.2257	14.4006	13.9986	12.7778	12.7871	13.5711	13.944	13.4824	14.5418	13.783	13.2787
RP_M582T485_2	12.9939	13.1223	13.281	12.7098	12.6084	12.9418	12.9911	13.3517	13.4022	13.7618	12.8606	12.8594	12.6746	12.7371	13.637	14.1035	14.3191	13.3746	14.186	13.9439
RP_M656T590_3	15.4046	16.7963	15.6893	16.0286	13.3373	17.3409	15.5936	17.4936	16.5529	16.8428	17.6231	18.2353	16.4133	15.8994	16.1548	18.355	16.9175	16.8671	17.4427	16.8941
RP_M302T212_2	12.6115	13.1795	13.1831	12.5151	12.4689	12.4784	12.9922	12.4113	12.3497	12.9362	13.2799	12.475	13.6942	13.1368	12.2514	13.0969	12.8765	12.6886	13.3623	12.4605
RP_M183T94	15.222	15.8404	15.0761	14.7029	15.9347	15.3614	13.0568	15.3357	15.3651	14.8293	14.4338	13.0517	14.9033	14.982	15.0464	14.5816	15.2401	13.6959	15.0693	13.145
RP_M637T720_2	16.7169	17.7363	18.1725	17.7512	14.4093	17.7148	17.6591	18.1103	17.2583	18.5344	18.5172	18.4641	17.47	17.9781	17.6748	18.8624	18.2952	18.1858	18.5351	17.9875
RP_M625T514_1	12.7226	12.9487	13.5292	13.6873	12.1296	12.3977	13.1311	13.0509	13.2401	13.935	13.6805	13.5181	13.4453	13.04	12.5016	14.1425	13.8705	14.2275	13.9451	13.575
RP_M515T136	14.1179	14.2302	13.6855	11.0596	10.602	14.0865	14.5542	14.0819	14.2423	13.5981	12.7445	11.788	13.0357	13.0706	13.516	13.2079	12.7967	10.3038	12.8608	13.9712
RP_M494T625	12.4886	12.4443	12.8198	13.1717	12.1982	12.0691	12.3793	13.0216	12.8009	12.6892	13.3014	13.5054	12.8709	12.6428	12.6651	12.9328	12.8478	13.3427	13.0489	13.0181
RP_M549T364_1	12.7045	15.8826	11.8751	12.4118	12.0052	15.5783	13.3772	14.8003	15.8804	12.3249	14.2667	15.625	14.3177	12.4435	14.9218	16.6206	14.8893	15.5775	15.1096	16.437
RP_M920T627_3	15.477	15.714	15.3441	14.9462	12.4599	14.9845	14.2023	15.8568	15.3286	15.1977	15.734	16.0089	12.6984	16.1169	16.05	16.3985	14.1582	15.7627	15.6323	15.8012
RP_M848T713	12.1053	12.2247	12.6207	12.5586	10.9888	13.2261	12.3501	12.559	12.9997	13.6381	12.7064	12.2225	12.0696	13.7296	13.0362	13.8631	14.0446	13.518	14.3331	12.0941
RP_M420T252_2	13.1254	13.2094	13.219	10.1877	11.7395	13.0156	13.5326	13.4426	13.4016	11.5175	13.8272	12.7621	13.0034	14.1132	14.2962	13.3682	13.3706	12.7521	9.90578	13.3806
RP_M591T421	11.8434	12.7376	11.3021	11.0752	11.7026	10.9954	11.508	11.5544	11.9364	11.5464	13.7027	13.7828	14.3668	11.5204	13.4201	13.5313	13.8501	12.7444	14.3403	16.6292
RP_M345T180	13.59	12.689	13.6073	12.2327	12.9292	13.2699	13.7624	13.2366	13.3081	14.1623	12.3796	12.7186	12.6088	12.7478	12.0626	12.5423	12.2514	11.2589	12.4634	13.1222
RP_M788T534	13.7654	13.099	13.9099	13.0377	12.4162	13.8497	14.0681	13.1281	13.3572	13.6974	12.8358	12.7182	12.8304	13.3619	13.1551	12.7615	12.7182	12.2172	12.7818	12.6919
RP_M611T606	13.7761	13.592	13.1459	13.236	13.8302	13.6479	15.235	13.9133	14.5549	12.5115	14.8317	15.6701	15.0449	13.7019	12.8837	14.6725	14.6202	13.8726	13.8767	16.4543
RP_M990T705_2	15.9647	15.7812	15.8274	16.0601	12.9529	16.3153	16.0282	15.6861	15.5755	15.6566	15.6592	15.0611	12.7252	14.8643	15.5949	15.4887	14.5825	15.287	14.4091	15.3963
RP_M227T110	14.725	14.1213	14.1426	13.6594	13.6013	14.0478	13.8169	13.7323	13.4557	13.7126	13.4863	13.5294	13.6229	12.7107	13.0409	13.0179	13.1633	13.344	13.1552	13.1677
RP_M410T429	11.5786	12.4715	12.8829	12.2795	11.0043	11.9911	12.1134	11.8671	11.1411	12.8567	12.604	12.2203	13.2965	12.067	12.5479	12.4297	13.1146	11.8613	12.7796	14.3954
RP_M499T538	12.5347	13.3693	13.1927	12.8426	12.4695	12.237	13.8021	12.0301	11.9022	12.4953	12.9258	13.004	13.1884	12.9234	12.1091	14.4034	13.7022	12.899	13.7291	13.3638
RP_M731T427	12.7254	13.0564	14.4506	13.788	12.6129	13.6766	12.705	14.255	13.9742	14.0069	15.0302	14.6584	13.6282	13.8029	14.1515	11.7954	14.9482	14.4755	15.2325	13.3801
RP_M390T207_2	12.3422	12.6168	13.775	14.5128	12.9258	13.3661	12.342	13.2771	13.5762	13.9625	13.9879	13.7521	13.6069	13.3896	13.241	14.6351	14.4258	14.2262	14.44	13.2403
RP_M347T282	14.7245	14.604	14.9361	12.8984	13.1597	14.3105	14.0045	14.6807	14.0455	14.3176	13.6479	13.6712	13.3929	12.3962	14.8196	13.2917	13.5517	12.0028	13.0308	14.2382
RP_M665T663	13.162	13.5217	13.2481	13.5844	14.6815	13.6976	13.5767	13.2916	13.4045	13.2914	13.5214	13.6904	13.9852	13.7742	13.9606	12.7941	13.6379	13.45	13.3228	13.2237
RP_M143T226	13.1681	13.7145	13.8437	14.0135	14.0711	13.7942	13.8388	13.1238	14.1128	14.2694	14.5181	14.1292	13.3054	13.7317	14.4005	14.4639	14.246	14.3017	14.5318	13.2453
RP_M549T900	14.2283	14.3563	14.021	14.1654	14.3891	14.228	12.7846	13.7504	14.4444	14.0433	12.9906	13.9743	13.4789	12.9952	13.6116	12.4954	13.0896	13.9353	12.2993	12.1838
RP_M432T442	11.6198	11.7471	12.1147	12.0291	12.2599	11.8368	11.6691	12.5456	12.4043	13.5341	13.3418	12.8701	13.1781	12.5239	12.325	14.7065	14.051	15.2878	13.7868	13.7907
RP_M499T602_1	13.3019	15.1447	15.8576	15.3013	13.2643	14.9369	14.624	15.3762	15.6151	15.808	16.5707	15.2875	15.2421	14.8512	14.8188	16.2968	15.58	16.2998	15.4314	16.1352
RP_M775T581_1	12.1114	12.4332	13.8722	14.228	11.0207	13.1545	12.3976	13.3181	13.5941	14.5287	13.9073	14.3057	12.8063	13.6932	13.0988	14.9309	14.8586	14.8831	15.0672	12.0736
RP_M401T188	13.6277	14.477	13.3109	11.6743	12.1299	14.052	14.4872	12.8348	13.1134	15.7739	11.9297	11.9433	12.0201	12.0074	11.7608	11.5785	12.0506	10.7421	11.7648	12.1895
RP_M652T606_1	14.0221	14.8703	14.7959	14.6331	13.03	14.6537	15.3199	13.4486	14.233	14.9785	15.5203	14.3626	14.4535	14.9294	14.0181	15.9636	15.7482	16.0235	15.6961	14.1561
RP_M883T608_1	12.1608	12.6017	13.2005	13.1259	11.7486	13.0193	13.0352	13.1161	12.3631	14.367	13.6134	12.4906	12.8422	13.698	12.7559	14.6761	14.7714	14.7941	15.2475	12.314
RP_M570T496	12.1455	12.4419	12.9867	12.5828	11.8217	11.9766	12.4293	11.9986	12.0826	12.2035	13.8376	12.2909	12.7044	12.5197	12.4633	14.0619	13.7078	14.6195	13.5302	12.6367
RP_M165T737	15.9079	16.2584	15.8922	15.9578	16.8974	16.4999	16.4942	16.4838	15.472	15.986	15.8569	16.2581	16.644	16.2713	16.2242	15.4668	16.9904	16.0953	16.9429	17.1678
RP_M249T191	12.8976	14.5483	12.6603	12.4666	11.7449	12.5461	13.1652	12.8063	12.6068	13.154	12.0838	11.9736	12.1289	12.6857	12.9156	12.0434	11.8492	11.6541	11.6542	11.9159
RP_M762T581	16.4728	17.1977	18.4649	18.6671	15.0065	17.9122	17.007	18.2265	18.2624	18.9795	18.5278	18.9128	17.7332	18.3105	17.8888	19.5377	19.4241	19.5668	19.8225	16.3807
RP_M652T606_2	12.6148	13.6957	12.0951	13.1765	11.9943	12.9059	13.1219	12.7917	12.6044	13.5972	13.3287	13.2468	12.9075	13.2625	12.5391	13.6141	13.5687	14.0851	13.7349	13.1014
RP_M421T294	13.8917	15.3246	12.8765	13.3766	11.853	14.4203	14.3498	12.8583	11.7598	14.5009	14.2523	12.1927	12.4538	12.47	10.0043	12.1225	11.6475	9.92561	12.1258	13.5958
RP_M318T190	13.8075	14.7959	12.9289	12.8095	13.3501	13.486	13.6733	12.452	12.5453	12.3508	12.3312	12.5971	12.0418	13.1762	12.8132	12.3167	12.5293	11.457	12.4427	12.3856
RP_M832T674	16.8684	16.3827	16.1926	16.4567	14.3601	15.9087	16.7908	17.0084	16.895	16.85	15.2024	16.0976	13.5688	16.914	16.677	16.274	15.2358	15.562	15.8268	13.6191
RP_M507T410	12.6316	13.4526	13.6417	12.0413	11.684	9.76111	12.0354	10.1492	12.953	13.4443	13.0811	13.9357	12.2431	13.8854	13.719	13.5832	12.7961	12.0876	13.6327	12.0409
RP_M203T737	15.2007	15.855	15.412	15.3977	15.8619	15.8371	15.8774	15.8419	15.0315	15.3205	15.3977	15.7386	15.8458	15.8507	15.5438	14.9359	16.3676	15.2925	16.3112	16.197
RP_M568T498	12.8134	13.7492	12.6315	12.1373	11.9724	12.5747	12.9081	12.0908	13.1094	12.6796	13.5171	12.659	12.526	12.8231	12.989	14.0966	13.2772	12.5286	13.3951	12.785
RP_M538T544_2	12.2664	12.2958	13.0536	12.8954	13.0987	13.1482	12.4889	13.1632	13.2095	13.4153	12.1378	12.4366	13.6125	13.083	12.6091	13.6781	13.6067	13.8278	14.1106	13.5126
RP_M524T491	16.0428	15.4641	14.9221	14.7367	13.5218	15.9716	15.574	15.5134	15.5701	16.2359	13.4384	14.6635	14.0175	15.6295	16.0574	14.858	14.8623	14.3785	15.0511	12.8498
RP_M246T521	13.6954	13.7716	12.3049	13.1792	15.1128	13.0839	13.7105	13.5094	13.4153	12.8021	13.5044	13.4934	13.825	13.45	14.102	13.2763	13.6757	12.8865	13.3539	13.5633
RP_M680T602	13.056	14.2891	14.531	14.3088	12.5509	14.5885	13.6839	14.6056	14.3492	14.5	14.5701	14.3872	14.1038	14.138	14.5107	14.8216	14.553	14.8691	14.681	14.7225
RP_M656T590_2	15.7587	17.1946	16.1394	16.5565	13.4079	17.7535	15.8745	17.9287	17.1588	17.3435	18.0132	18.2987	16.7375	16.3955	16.7104	18.7354	17.3298	17.4373	17.9226	17.2944
RP_M528T869	14.5063	14.6999	14.8538	14.7022	15.86	15.4659	15.5478	15.1902	15.4749	15.3674	14.7693	14.5479	16.0015	15.5082	15.4428	15.4675	15.085	15.6089	15.6173	16.2545
RP_M203T56	21.8048	21.761	21.2132	21.5521	21.846	21.6032	21.6111	21.7173	21.4192	20.8254	21.5796	21.6618	22.2954	22.1587	22.0621	22.1095	22.1739	23.6892	22.5603	22.1998
RP_M375T309	15.1745	15.3194	15.7114	16.0085	14.8553	14.7733	15.6873	14.6417	15.5592	15.8465	15.5981	16.4525	15.5764	15.8219	15.9227	16.0606	16.3654	16.8709	16.0231	14.7349
RP_M675T539_3	12.419	13.386	12.8416	12.1358	11.0591	11.7845	13.4043	11.0163	11.7713	12.7603	13.9895	12.8612	12.5034	13.0158	11.8927	13.9845	13.3614	14.487	13.1518	12.6344
RP_M735T608_2	15.1932	16.0916	15.5975	15.5099	14.165	16.1989	15.0835	15.5631	15.7075	15.9834	16.2532	15.9256	15.4691	15.4278	16.0066	16.8746	16.0418	15.9583	16.496	15.2223
RP_M548T725	13.5557	13.9763	13.694	13.8162	15.3104	13.9837	14.1639	13.5348	13.1853	13.369	14.192	14.2368	14.6831	13.9811	14.0632	13.1039	13.7549	14.0417	14.0171	14.0717
RP_M468T408	13.9229	13.9877	15.1518	14.3315	13.7575	13.2764	13.761	13.6739	14.4063	15.2533	15.262	13.4625	15.2829	14.5766	12.6863	15.7436	14.7929	14.6091	14.9395	16.1335
RP_M120T298	15.1912	15.4067	15.7237	16.339	15.0404	15.3337	15.7492	15.3511	15.5845	15.7614	16.1763	16.2932	15.9688	15.5167	15.318	16.3465	16.2102	16.2745	16.1074	15.0676
RP_M917T581_2	10.2576	11.9369	12.1574	13.0576	10.267	12.1691	10.8206	12.6523	12.8233	13.2885	12.574	12.7487	11.2142	12.8786	12.8314	14.3697	13.5373	13.8798	14.4753	11.4619
RP_M276T741	13.422	14.3644	13.8475	14.0527	15.8354	13.9342	14.2327	13.9204	14.2634	13.7138	14.0756	14.5378	14.5116	14.3222	14.399	14.0445	13.8113	14.2847	14.6315	14.9166
RP_M123T98	16.7011	15.9638	17.089	16.1486	15.5661	16.2548	16.6391	16.6198	16.6965	16.1219	15.1284	15.6896	16.2424	15.0203	16.61	15.5127	15.6861	15.828	16.0272	15.8691
RP_M515T930	15.5378	15.071	14.9756	16.1568	16.0974	15.3371	14.6035	15.2211	15.6252	15.1529	14.8201	15.2896	13.854	14.5425	13.4967	14.2623	13.5074	15.3977	13.3694	10.7151
RP_M833T674_1	17.1217	16.9603	16.6248	17.0921	14.3363	17.6942	17.3334	17.2582	17.4834	17.6662	15.5546	17.0863	14.2311	17.1586	17.7005	16.7406	15.6152	16.3517	16.5298	14.3745
RP_M554T689	16.2289	16.3531	15.946	16.0741	17.8751	16.1041	16.1981	16.1215	16.1483	15.9293	16.1942	16.3145	16.4148	16.4445	16.6066	15.9023	16.3873	15.8891	16.1699	16.0743
RP_M395T252	12.2687	12.4666	12.6042	8.31388	9.9415	12.1969	13	12.8551	13.191	10.8283	13.599	11.7785	12.7292	13.0715	13.8761	12.9692	12.9381	11.8355	8.65952	12.8778
RP_M632T586_1	12.4158	13.0108	12.8016	13.6263	10.822	12.2578	13.8637	12.4661	12.447	13.1065	13.1169	13.762	12.2507	14.2281	12.2066	14.2821	13.4255	14.2582	14.0133	11.839
RP_M931T653_2	11.8354	12.7936	12.2569	11.5981	11.3064	12.3045	11.8126	11.7722	12.4308	12.9176	12.0744	12.5092	11.8585	12.514	12.5295	12.7669	12.5075	11.6228	12.4553	13.1442
RP_M393T894	15.0026	14.6085	14.3908	15.2729	16.0363	14.6275	14.6443	14.9139	15.0583	15.4528	14.6989	15.1777	16.3146	15.6676	15.057	15.3234	14.8183	15.6774	14.4417	15.9676
RP_M147T1045	14.027	13.7234	12.628	14.2241	15.2691	14.1914	13.6011	13.7889	13.4335	13.1964	13.8325	13.9598	14.1961	14.0885	14.3293	13.7861	13.629	13.7124	13.8157	14.1139
RP_M306T103	20.5083	20.3197	19.9712	20.1819	20.3706	20.653	20.1402	19.938	19.918	20.2867	18.5634	19.9483	19.2187	20.2072	18.9312	19.8776	20.0284	19.7384	19.5777	20.4069
RP_M335T798	13.8749	17.316	13.8651	14.1684	15.4366	16.9006	16.8106	16.7796	17.0536	16.4532	16.9137	14.2983	17.0079	17.1301	17.2131	16.8233	16.9675	16.9239	16.344	17.4616
RP_M679T539_1	12.714	13.9255	13.2108	12.4308	11.4143	12.891	13.6437	12.5402	12.2086	12.8885	14.226	11.7852	13.0807	13.4971	12.4599	13.1235	14.1103	13.8118	13.7732	12.8219
RP_M939T586	13.7709	14.0189	13.5707	13.9894	12.3108	12.8916	14.3771	12.9301	13.1569	14.2492	14.1425	13.7578	12.9526	14.2759	14.1846	15.0332	14.7947	14.7804	15.0381	12.0632
RP_M326T151	15.176	15.1744	14.5774	13.9989	13.3545	15.4556	14.8881	15.0017	15.7252	15.6738	13.8024	14.0768	13.3751	15.016	14.9204	14.6937	14.8845	14.0423	14.5952	12.2309
RP_M582T608	11.0961	11.9502	12.1899	12.3987	11.1515	12.7465	11.8338	12.3948	12.5902	13.2947	12.8432	12.0261	12.0777	12.8653	12.0529	14.011	13.6049	13.0118	14.0092	11.6257
RP_M422T453	13.1654	14.4833	12.4235	12.0659	11.4244	13.034	13.7064	13.3519	12.326	12.8949	13.4746	13.5622	12.1233	13.8142	13.6458	14.4728	14.0421	13.439	13.7508	12.3291
RP_M244T229	14.0565	13.9654	14.0079	13.2524	14.9985	14.197	13.8905	13.8862	14.0741	13.7731	14.0976	15.5868	14.6845	14.6376	14.1348	13.6367	14.0986	15.4372	14.3071	14.3207
RP_M492T431_2	12.1742	13.1956	13.0608	12.4207	12.24	12.4129	12.6871	12.5971	12.9011	12.5433	14.299	14.407	12.5408	12.5656	13.0079	13.605	12.6951	12.8928	12.8849	12.0587
RP_M922T586_1	16.3529	17.0575	16.2298	16.8793	14.8615	16.6161	17.1287	15.8921	16.3639	16.8472	16.6913	16.5492	15.6997	17.5992	16.9606	18.0308	17.6086	17.8952	18.0076	15.0834
RP_M317T306	12.2607	13.0564	12.6689	12.5229	12.6044	12.546	12.3213	12.5501	13.28	13.0517	13.289	12.3598	13.2073	12.379	12.4614	12.9606	13.1761	12.7988	13.0572	12.8041
RP_M873T608	12.8937	13.2531	13.7017	14.0447	12.1365	14.3282	13.4003	13.5831	13.925	14.7975	14.2114	13.684	13.5909	14.1976	13.8906	15.2624	15.1065	15.5007	15.7154	13.0743
RP_M132T132	14.8002	14.9648	14.8346	14.0978	15.2465	14.9947	14.8674	14.9439	14.8881	14.75	15.0951	13.9398	14.7617	15.5107	15.8257	14.8117	15.2696	13.7522	14.8639	15.0775
RP_M307T94	14.3468	14.0256	14.1896	13.491	12.5281	14.3147	14.7682	14.0074	13.5869	13.6209	14.4558	14.8219	14.3583	14.3507	13.746	14.0179	13.7549	14.2792	14.2403	15.442
RP_M762T580	16.6773	17.6139	18.7378	18.9737	14.7614	18.2082	17.3404	18.4138	18.5829	19.2502	18.831	19.2302	17.692	18.5795	18.2096	19.8427	19.6826	19.8522	20.1192	16.6829
RP_M644T720_3	13.8891	15.0799	15.8982	16.0922	13.9288	15.3633	15.3527	15.2555	14.4073	15.6371	16.0881	15.9084	15.2899	14.0405	14.2105	16.1953	16.0247	16.293	16.586	15.9413
RP_M218T915	14.7131	13.4564	13.9322	13.8422	14.1759	13.8854	12.3321	14.0816	14.2305	14.0696	12.5531	12.4272	13.1662	13.0596	11.9229	12.5833	12.2527	14.1399	12.1223	11.4367
RP_M362T313	9.98406	11.3478	12.3816	10.8415	10.5212	11.7519	10.0035	12.3662	11.466	12.0972	12.5048	11.6879	12.6136	10.4193	11.272	13.6508	12.3323	12.2966	11.8945	11.8569
RP_M621T552_1	15.7467	16.944	17.4919	16.991	15.0431	17.2822	16.5551	17.2492	17.1221	17.8298	17.74	16.6723	17.3751	16.985	16.2245	18.0096	18.188	17.6087	18.4588	17.4382
RP_M777T580_2	11.5676	12.3611	13.1441	13.0573	11.4045	12.8628	11.6087	13.0283	13.0604	12.7378	12.7097	13.2381	12.1051	13.0266	12.8909	13.927	14.0156	13.666	13.5508	11.1026
RP_M875T590_3	12.7101	13.5577	12.431	12.4368	11.2434	13.9086	12.108	14.1911	12.94	13.4576	13.379	14.2429	13.0983	12.9976	12.6031	14.7106	13.5188	12.6435	14.3646	14.0764
RP_M589T102	19.783	19.5657	19.1663	18.6909	17.4807	20.0756	19.1228	18.8571	18.8052	19.646	18.2292	18.5766	18.5681	19.2002	18.3868	18.6574	18.8947	17.8579	18.2332	19.5186
RP_M265T1023	11.6442	12.0176	12.1893	11.8672	10.8093	13.2909	11.9345	12.5444	13.6262	12.908	13.153	15.4283	15.3587	14.5512	14.386	12.7269	13.6077	16.1818	12.2945	13.1452
RP_M549T710	14.3284	14.3339	13.5821	14.1662	15.294	14.4194	14.0577	14.147	14.3066	14.2463	14.0664	14.4463	14.6283	14.5124	14.6097	13.9305	14.4112	13.7659	14.4401	14.0797
RP_M523T648	12.7834	12.6069	12.541	11.9235	12.6493	12.8834	13.068	12.9069	12.6838	12.8245	13.7105	12.8314	13.6059	11.8632	12.4717	13.0414	13.2895	11.4827	12.9804	14.4129
RP_M326T252	12.8353	13.0028	12.9776	10.7796	12.0949	12.8056	13.4324	13.0912	13.2625	11.5147	13.558	12.2177	12.8892	13.8657	14.0663	13.1892	13.1651	12.358	10.6755	13.1528
RP_M461T387	16.1845	16.3544	16.102	16.1711	15.4073	15.3163	16.0994	15.6119	16.2369	16.4736	16.5652	16.4468	16.1942	16.3935	15.8089	16.5602	16.2594	15.8448	16.4867	16.1875
RP_M172T701	13.7441	13.6387	13.6804	13.6567	14.7141	13.9659	13.7093	13.7696	13.3568	13.5028	13.5534	13.7149	14.1562	13.8328	14.2234	13.7224	13.6034	13.2592	13.4873	13.699
RP_M653T457	14.0318	14.6747	14.2965	15.257	14.3813	15.0839	13.613	15.2747	15.2924	15.2302	15.1823	15.1842	14.1716	14.7107	15.8983	16.1225	15.5779	15.3039	16.0729	13.6034
RP_M171T493	15.4377	15.479	16.0193	16.1696	16.1079	16.4339	16.4543	16.0544	16.0593	15.9628	16.0841	15.0319	15.7246	15.708	15.683	15.0425	15.5471	15.0668	15.3473	15.6203
RP_M599T89	13.0506	13.0251	12.2207	10.7981	10.3767	13.4239	12.5241	13.0119	12.5592	12.5194	13.9301	12.3694	11.5193	13.6192	13.5275	12.8438	13.4772	10.9658	12.5699	13.1192
RP_M693T586	13.3392	13.6082	12.7675	13.4376	12.1684	13.2551	13.4408	12.8359	13.0274	13.6315	12.8331	13.5191	12.4347	14.2005	13.8336	14.403	14.0245	14.09	13.9977	11.9117
RP_M838T674_2	15.9278	15.8816	14.7156	15.3516	13.1414	16.1412	15.7302	15.7128	16.4469	15.8054	12.7107	15.2274	13.0024	16.1183	15.5023	15.4103	13.9619	15.1423	14.8764	12.8965
RP_M709T605	11.8161	12.6186	14.1057	13.9028	12.417	13.6505	13.3457	12.9457	13.1944	14.2148	13.8313	13.4737	13.679	13.2806	13.5812	14.0776	14.0684	14.4539	14.4593	13.8421
RP_M523T940_2	20.6651	19.9207	20.7679	21.7537	21.3405	20.246	20.7537	20.8866	20.3207	20.8771	19.6493	20.6819	18.5837	19.5128	18.6366	19.9695	18.7831	21.3171	19.5149	16.927
RP_M320T935	14.7109	13.6369	14.5665	16.2656	15.4015	12.9019	14.7074	15.1855	14.5528	14.7856	13.494	13.9918	11.4642	13.2805	12.0349	12.8356	12.1017	14.989	12.7066	9.91481
RP_M172T72	17.0041	16.2132	16.158	16.6575	16.6471	16.179	16.5314	16.3747	16.2101	15.904	15.947	16.0806	15.7583	15.9557	15.865	15.8023	15.6932	15.2883	15.9367	16.2747
RP_M541T605	15.2281	16.3165	16.7106	15.5321	13.0323	15.7108	16.6244	15.8237	15.6456	15.9697	17.5867	16.1981	13.8951	15.6739	14.4395	17.9036	16.0593	17.8403	16.5997	17.7041
RP_M627T586_3	14.0605	13.6041	13.8814	14.32	12.7124	14.4091	15.0592	13.8315	14.1965	14.0721	14.4613	14.4522	13.501	15.3058	14.437	15.478	14.2225	15.1193	15.7423	13.1723
RP_M362T79	11.3519	11.5376	12.187	12.389	12.2229	12.8138	11.3893	12.5662	13.1108	14.1525	12.9846	12.6802	14.2307	12.7987	12.0961	13.45	13.8308	14.5642	13.8723	13.0487
RP_M387T557	14.123	12.4598	13.2595	12.3629	11.3238	12.463	14.6252	13.0849	13.7928	12.4419	11.859	13.0231	10.3154	13.23	12.285	10.9334	12.0755	11.62	11.7088	9.90022
RP_M673T602_1	13.1187	14.9376	15.4512	14.9129	13.3125	14.4671	15.1865	15.1679	15.2243	15.4937	15.7695	15.3743	15.1029	14.9667	14.3243	15.5042	15.1382	15.5998	15.3735	15.7424
RP_M349T495_2	12.3809	12.8993	12.7245	12.4672	13.3123	12.6841	12.7144	12.4822	13.0429	12.0802	12.6928	12.5553	12.9701	13.0791	12.9101	12.4978	13.2205	11.4528	12.763	12.3546
RP_M921T586_2	16.9794	17.9323	17.3504	17.6736	15.0003	17.0282	18.013	16.786	17.2064	17.6907	17.6279	17.4902	16.5295	18.1858	17.7697	18.9309	18.4557	18.7916	18.9479	15.8736
RP_M441T868	14.1891	14.3812	12.3892	14.2578	15.0645	14.6253	14.7638	14.6266	13.9308	14.2623	14.2769	12.9153	15.5606	14.8268	14.9274	14.211	14.436	14.7653	14.5931	15.2794
RP_M938T692	13.3184	13.3232	12.8588	11.7507	11.6895	14.3484	14.5067	12.8487	13.8203	13.131	13.0289	12.2257	12.2317	10.8203	11.9052	11.8045	12.9663	11.2569	12.8707	12.5773
RP_M764T580_2	10.6183	11.8759	12.9944	13.0125	10.3932	12.7881	11.334	12.302	12.5328	13.2404	12.6474	12.4418	12.1383	12.9633	12.7458	13.9886	13.8052	13.1416	14.025	11.2228
RP_M153T102	18.7802	18.627	18.4289	18.4663	18.8646	19.0511	18.4898	18.2923	18.1822	18.7225	17.7573	18.3156	18.2324	18.2662	17.8137	18.1058	18.1724	18.1899	17.8473	18.6863
RP_M368T393	13.766	13.6903	13.1849	13.5994	14.3652	12.7452	13.0072	13.0967	13.6457	13.2823	13.7404	13.4328	13.4791	13.4313	13.8305	13.0894	13.5569	13.2017	13.2405	13.4079
RP_M151T828	14.5405	15.1449	14.792	15.299	16.2713	15.0681	14.9489	12.8004	14.9971	14.6244	14.7557	15.0743	15.0961	15.3229	16.3495	14.5787	15.1728	15.138	14.7312	14.9602
RP_M328T695	16.5458	16.5436	16.2055	16.4114	17.8497	16.4016	16.2464	16.4546	16.4666	16.1077	16.3428	16.3136	16.6098	16.6227	16.9617	16.4632	16.4301	15.9055	16.431	16.2483
RP_M520T392_2	13.3283	13.7012	14.3041	14.3408	13.6593	14.205	13.3343	13.7956	14.9603	15.1674	14.6376	13.9818	14.9397	13.7668	13.8244	15.1554	15.4749	14.9776	15.158	14.1252
RP_M517T410_2	13.31	14.1671	14.4004	12.2595	13.0848	10.9471	12.7055	11.1934	13.8952	14.1169	13.8925	14.8636	13.2438	14.1005	14.3604	14.3188	13.2848	12.8723	14.684	13.1618
RP_M497T929	13.3878	13.2065	13.402	12.9457	13.7935	13.0128	12.3487	13.3253	13.1943	13.231	12.3118	13.1875	12.2067	12.7956	12.4304	12.194	11.8759	12.5647	11.5319	10.3499
RP_M223T303	14.0525	15.5792	14.2035	13.3694	13.0952	15.5823	15.1043	13.7941	14.4771	14.7814	13.7515	12.8203	14.9182	13.0971	14.5977	12.4938	14.4851	12.3686	13.6166	13.6706
RP_M399T104	12.768	13.3519	13.932	13.3141	12.5476	14.0582	13.4612	14.478	14.3871	13.9219	14.0144	13.3896	14.7211	13.7107	13.5545	14.4624	14.0141	14.2349	14.0604	14.2828
RP_M283T1024	12.5372	12.8815	12.6013	13.2272	11.8183	13.6566	12.7705	12.9643	14.2586	13.4199	14.2575	15.4592	15.6845	14.7215	15.0278	13.3114	13.8442	16.6488	12.846	14.3054
RP_M763T580_1	16.306	17.0589	18.26	18.4831	15.2	17.7402	16.8332	17.8164	18.1309	18.7803	18.3505	18.6939	17.1476	18.0963	17.7638	19.366	19.1942	19.356	19.6124	15.994
RP_M532T537	13.9779	14.2799	14.1968	14.1252	13.8352	14.7548	13.5803	14.3592	13.7913	14.6112	14.8505	13.3227	13.7313	14.3156	14.4887	14.9591	15.2045	14.5676	14.6441	14.3756
RP_M287T786	14.8126	14.9037	14.2877	14.7865	16.3274	14.601	13.9726	14.3146	14.5476	13.9849	14.4541	15.0873	15.2957	14.6329	15.0924	14.2735	15.0607	14.6392	14.4954	15.0921
RP_M671T539	13.7114	15.1427	14.5292	13.3363	11.784	13.531	15.0428	13.3306	12.9749	13.8825	15.3087	13.5592	14.0038	14.5335	12.9184	15.5081	14.9459	14.7462	14.972	14.0406
RP_M902T777_2	13.5093	13.4422	12.5966	13.4597	13.4035	13.3943	13.3713	12.7051	13.3105	13.7766	13.7308	13.976	12.5565	13.8747	13.3629	14.0812	13.8099	13.8742	13.7331	12.2489
RP_M360T736	21.504	21.0569	20.7189	14.7131	15.4751	20.2627	18.0723	20.983	20.456	20.4394	20.5604	15.0966	12.3599	21.0549	20.9067	18.8491	11.3514	10.9185	11.1253	11.9412
RP_M522T929	19.2544	18.6927	19.4123	20.3917	20.0131	19.0722	18.8651	19.733	18.9643	19.5265	18.3327	19.2297	18.522	18.5365	17.3893	18.6176	17.748	19.7608	18.2504	16.3368
RP_M519T886	17.1358	17.068	17.0702	17.2512	17.5136	17.5034	16.5819	17.2754	17.0995	17.1185	15.4361	16.3369	16.1451	16.1365	16.4754	16.2829	15.2522	17.6249	15.1654	15.1904
RP_M754T608	12.3398	13.2746	12.8179	12.3562	12.0028	12.8964	12.3591	12.3206	12.7883	12.9866	13.1606	12.5201	12.6077	12.7228	13.2484	13.6638	13.1072	12.2431	12.8962	12.5216
RP_M931T730_1	17.2451	17.4072	16.5272	15.5421	14.9256	18.0538	18.5161	17.0383	17.6376	17.1099	17.45	16.3155	16.2982	11.6158	16.4891	15.8535	16.8109	15.0212	16.9218	16.462
RP_M493T137	14.5995	14.7801	13.5389	12.0711	11.3368	14.3054	14.6643	14.5833	14.1848	13.962	13.1564	12.4173	13.0623	14.0323	13.597	13.4601	13.395	11.3626	13.2994	14.1194
RP_M699T463	13.1865	13.3739	14.3738	13.7531	12.9592	13.6926	13.2771	13.9818	13.8681	14.6	14.5914	13.6712	14.4201	12.6878	13.5421	14.5992	15.0164	14.5975	14.9858	13.4883
RP_M428T294	12.8213	14.5575	12.6848	11.7605	11.1479	14.4318	13.8321	12.4005	11.5664	14.2444	13.6255	11.5475	11.9624	12.2439	11.5109	11.4982	11.7407	10.1267	10.8595	13.0203
RP_M427T249	13.8062	13.065	13.3621	12.4408	12.3489	13.2753	13.8004	13.4387	13.6401	11.3543	12.8522	14.2211	13.2591	13.917	14.8902	12.8878	13.6119	13.3938	12.8135	12.7638
RP_M500T727	14.5733	14.7408	14.076	13.8808	15.027	14.3223	14.1835	14.6329	14.6062	13.7931	14.4472	13.5868	13.9221	14.4588	14.6673	13.6891	13.5255	13.6609	13.2748	13.8732
RP_M731T591_1	14.4028	14.1998	14.8676	13.4143	13.1469	14.3708	14.8366	15.2329	14.4394	14.838	15.4408	15.1323	13.9138	14.5019	14.5095	15.8911	14.6903	14.7808	15.0868	14.9584
RP_M598T661	15.2541	15.9907	17.2095	16.5276	14.8525	16.2358	15.8905	17.2873	17.0994	16.6214	17.3691	17.7797	15.6442	16.6626	16.9494	17.4165	16.468	17.3201	17.205	16.7039
RP_M619T697	11.7529	12.5408	14.0626	13.3608	11.9194	12.9496	12.9128	13.6201	13.4434	14.4004	13.7878	13.4653	13.7219	13.2729	12.2836	14.8612	14.7011	14.7765	14.5817	12.9708
RP_M789T419_2	10.6278	11.744	13.959	12.6485	11.7014	11.9375	12.0355	12.4725	11.2863	13.054	13.2204	12.1845	13.4411	12.0664	11.5974	12.9469	13.6469	13.1508	13.4343	13.4987
RP_M490T84	14.5332	14.9177	14.2936	13.5201	13.0244	14.1005	13.2721	14.5795	14.1045	13.8184	13.0759	13.8436	13.1982	13.9485	14.1286	13.2537	13.3137	12.9621	13.356	13.3657
RP_M474T441	16.1044	15.9639	15.6548	16.214	17.6316	15.9459	16.0108	15.8834	16.0178	15.6693	15.9583	15.9812	16.131	16.101	16.6424	15.8243	16.1582	15.668	15.9978	16.1472
RP_M410T294_1	17.4149	18.715	17.4386	17.3454	15.795	17.9343	18.4698	16.7358	15.3074	18.7169	18.0506	16.6477	16.954	16.0194	13.2003	16.2295	15.6394	14.681	16.3707	17.8754
RP_M535T651	14.5118	14.8153	14.2831	14.4637	15.8945	14.4596	14.2186	14.5266	14.2431	13.9567	14.7028	14.7531	14.81	14.7561	14.9347	14.033	14.3273	14.2078	14.5587	14.6759
RP_M920T627_2	15.7917	15.8826	15.6069	15.5809	12.0816	15.548	15.0398	16.2595	16.0199	15.6384	15.9636	16.2453	14.0149	16.3836	16.112	16.6241	15.4779	16.1455	15.8894	16.1356
RP_M622T552_1	13.7435	15.1957	15.7353	15.1811	13.5499	15.5562	14.585	15.5121	15.4424	16.1455	16.0142	14.9081	15.5872	14.6539	14.5666	16.2431	16.4265	15.7873	16.6276	15.7798
RP_M285T937	13.7628	13.1618	13.8498	15.49	14.7981	13.2161	13.9024	14.2242	13.6595	14.1064	12.7288	13.9265	12.4324	13.01	12.2123	12.5394	12.0473	13.7872	11.8953	10.0259
RP_M930T730_1	17.9419	18.1043	17.221	16.3924	15.696	18.7121	19.2212	17.8413	18.2558	17.7653	18.1369	17.1524	17.1712	12.1981	17.1311	16.6416	17.4457	15.8041	17.7291	17.2695
RP_M423T780	15.879	16.0246	15.4262	16.1258	17.5218	15.5441	15.7886	15.8539	15.6233	15.5155	15.7549	15.9268	16.2328	15.8734	16.3277	15.7182	15.9876	15.686	15.9361	16.0318
RP_M358T225	13.3921	12.9371	12.5906	12.4915	13.1262	12.5785	13.1789	13.3497	13.5265	11.019	13.411	13.5417	13.0783	12.6833	12.595	12.962	13.1028	12.7434	12.7988	13.3943
RP_M225T697	12.9726	12.8244	12.811	13.0203	14.0194	12.4975	13.3597	12.2261	13.0965	12.6533	13.1532	12.8488	13.5242	13.1625	13.3	12.736	13.0917	12.2047	12.6727	12.9947
RP_M615T586_3	15.9934	17.0778	16.2962	16.9321	13.8267	16.5501	17.3613	16.0636	15.6391	16.9745	16.8582	16.7729	15.9351	17.3615	16.5224	18.1045	17.6494	18.0024	18.0716	15.0398
RP_M338T470_2	14.7189	15.4747	15.3829	15.3895	16.5014	15.2403	15.0295	15.1734	14.6416	15.0386	15.3954	15.2747	15.4926	15.2984	15.2601	15.2092	15.4958	15.0992	15.5565	15.28
RP_M449T660_2	14.6796	15.5923	16.9231	16.1824	14.1492	15.5157	15.6375	16.8718	15.2772	16.3305	17.2517	17.1366	15.1097	16.306	16.3764	17.1887	15.901	16.5528	16.5064	16.1638
RP_M420T212_1	12.8682	13.8115	14.117	14.5336	13.2438	14.179	14.0567	14.1777	14.0551	15.0431	13.9201	14.4157	13.9729	14.9158	14.3774	15.6192	15.1803	15.4912	15.0512	13.6334
RP_M282T497	15.5525	15.4465	15.5423	15.2641	17.0566	15.1124	15.3847	15.5516	14.8743	14.7412	15.3745	15.6007	15.6687	15.5423	15.8252	15.5638	15.407	15.1541	15.3581	15.6968
RP_M678T603	12.4121	14.0731	14.4918	14.8059	13.2378	15.0472	14.1559	15.0506	14.5872	15.1254	15.1225	14.8267	13.8389	14.6165	14.5916	15.2959	15.0693	14.6339	15.0602	15.4638
RP_M387T371	12.1037	12.5607	12.8992	12.9128	11.892	11.4847	12.2644	11.4905	12.5107	12.5481	12.6737	12.6816	12.4794	12.9294	12.655	12.7309	12.851	12.3957	13.0156	11.9719
RP_M493T616	16.7392	17.5633	18.8112	18.4023	16.2339	18.0734	17.7318	18.5509	18.3497	18.6563	18.9478	18.8667	18.0002	18.0869	17.8406	19.1074	18.6845	19.0911	18.9413	18.4064
RP_M309T252_1	15.2572	15.0556	15.505	8.84229	13.2256	14.976	16.2499	15.8523	15.6592	13.4396	16.6153	14.7403	15.4735	16.3957	16.8028	16.0676	15.9586	14.9037	8.79682	15.7495
RP_M342T283	13.3952	14.1642	13.0703	13.8814	15.3192	13.5202	13.6756	13.6679	13.5445	13.6182	13.3816	13.573	13.7696	13.6198	13.3989	13.0298	13.7159	12.5286	11.9569	12.7196
RP_M426T214_2	12.3171	12.5158	14.1314	12.96	12.5941	14.0689	12.7675	12.9107	14.1148	13.3229	14.0136	13.06	14.1598	12.609	12.0882	14.3547	14.2327	13.2937	13.6637	14.3888
RP_M217T519	16.0002	15.5059	15.6946	15.6406	17.6474	15.9503	15.6699	15.7619	15.7444	15.5248	15.7426	15.7916	16.0233	16.1731	16.0124	15.8246	16.2985	15.5049	15.7928	15.8794
RP_M506T410_1	15.8165	16.9883	16.8132	14.8895	15.1129	11.4527	15.2868	12.8135	16.5789	16.6175	16.3055	17.2359	15.4949	17.0733	16.7738	17.0651	16.1037	15.42	17.1482	15.5298
RP_M289T263	13.2521	13.3409	12.9619	13.2077	14.3166	13.2953	12.5285	13.2524	13.2543	13.2773	14.1408	13.7489	12.221	13.1556	13.5443	13.6477	12.6775	13.5634	13.7848	13.2791
RP_M634T730	13.1783	13.4803	12.2001	11.3979	11.4151	14.2401	14.3271	12.9068	13.4936	12.9574	13.1115	11.6706	12.2882	10.5597	12.5461	11.9763	12.4399	10.6094	12.5018	12.3539
RP_M376T763	19.2222	19.2946	19.7193	15.6285	16.9821	18.8098	18.6129	19.5258	19.3914	19.4703	19.2604	15.5982	15.842	19.6846	19.382	18.828	15.2766	15.3863	15.3996	15.6381
RP_M526T560	12.1325	12.1451	13.153	13.7949	12.7656	12.8858	11.8652	12.5331	13.118	13.8671	12.5909	12.8965	13.5208	13.3283	13.7464	13.8363	13.3936	14.2385	14.3883	12.7055
RP_M173T716	13.9219	13.4676	13.4637	13.4744	14.7961	13.1848	13.2362	13.5221	13.4023	13.0087	13.286	13.5122	14.0861	13.1137	14.4343	12.8769	13.5315	13.4023	13.4248	13.6973
RP_M144T633	12.7425	12.7935	16.2872	12.536	17.9348	12.6203	12.641	12.9634	16.3433	12.3988	11.7081	16.3789	16.6738	16.4353	16.7951	12.0202	16.4571	16.0858	12.7564	16.3981
RP_M504T930	13.7998	13.8885	14.0676	12.1759	14.905	14.2296	13.5594	13.9823	13.448	13.5265	14.8371	15.1626	14.2651	14.9758	13.8959	15.1885	13.6225	15.7475	13.2151	12.0819
RP_M783T619	11.5658	12.3912	12.7672	13.1128	11.6761	12.8344	12.5052	12.6954	12.9936	13.4546	13.1298	12.7996	11.9837	12.5162	13.2011	14.8182	13.6377	14.218	13.8045	13.0328
RP_M770T581	13.0087	14.1411	15.5593	15.3673	12.6094	15.0983	13.429	15.4734	15.3467	16.0927	15.5431	15.6234	14.687	14.9928	15.1104	16.4518	16.5587	16.2262	16.7418	12.9197
RP_M618T697_1	12.5314	13.5012	16.2769	15.5123	13.6174	15.6395	15.0625	15.6101	15.5344	16.5101	16.4318	15.3955	15.9843	15.4726	14.6671	17.1605	16.687	17.3401	17.0885	13.8687
RP_M774T562	12.6505	12.74	13.1029	12.612	12.3788	12.4435	12.4865	13.3994	13.4579	12.2834	13.0099	13.4469	12.367	13.3453	13.0132	13.8524	12.621	12.6306	12.7234	13.3819
RP_M620T597_2	15.2754	15.5236	15.2298	15.1367	13.7886	15.5447	16.0612	15.5199	15.6157	15.735	14.2686	14.5224	14.1784	16.0312	15.1276	14.751	15.1928	14.4343	14.9209	14.0763
RP_M643T541_2	14.1256	14.2291	14.3044	13.7764	13.3459	14.0643	14.1803	14.3321	14.8159	14.2262	14.7083	14.6571	13.8735	14.357	14.7363	14.4024	14.4563	14.2025	14.004	14.1977
RP_M301T190	13.2523	14.2643	12.3848	12.3104	12.096	12.9869	12.7601	11.9464	12.5546	12.6788	11.9985	11.8677	12.2496	13.0862	12.1948	11.5987	11.639	11.6348	11.6769	11.762
RP_M414T597_1	16.0186	15.9784	16.0238	16.2145	14.7364	16.5325	16.9051	16.1125	16.2238	16.5186	14.5476	15.1732	14.3954	16.6002	15.5581	15.8539	16.1222	15.255	15.9357	14.8936
RP_M500T219	12.5258	13.1256	14.4045	13.1361	12.2249	13.4865	13.1239	13.0659	12.7315	13.6894	11.7994	11.759	11.8567	13.4878	12.9449	12.2129	12.763	11.7392	12.8096	10.7594
RP_M438T759	16.455	16.1452	16.6389	15.6563	15.0546	16.3026	16.2117	16.532	16.3758	16.3445	16.0122	15.487	16.0308	16.1166	16.1711	15.9089	15.6288	15.1041	14.6216	15.6139
RP_M403T532_2	13.5615	13.5077	13.2628	12.7445	13.0673	13.9603	13.5942	13.3169	12.8305	13.4874	13.0056	12.8999	12.679	13.2024	13.1284	12.2424	12.9862	11.7905	12.8802	12.8907
RP_M346T281	16.9795	17.1476	17.6703	16.0899	15.3163	16.7669	16.4345	17.174	16.8599	17.1665	16.2012	16.4445	16.2952	15.7373	17.0728	16.4094	16.0502	15.1559	15.8637	16.7488
RP_M370T252	12.3458	12.2591	12.4512	7.88407	10.7338	12.0511	13.4313	12.8794	12.6875	10.7446	13.5115	12.0183	12.785	13.2233	13.3205	12.9853	12.5734	12.1075	8.45251	13.1041
RP_M677T602_2	15.4123	16.5073	16.8898	16.5749	14.1108	16.985	16.4186	16.5152	16.6484	16.7296	17.1267	16.3959	16.6162	16.3457	16.3461	17.0942	16.976	16.5941	17.0466	17.2701
RP_M769T580	13.1607	14.4959	15.4996	15.4349	12.9757	13.268	14.034	14.5004	15.2014	15.9345	15.4263	15.6024	13.9703	15.0297	14.7445	15.9715	16.2838	15.992	16.4394	13.6068
RP_M121T445	13.3781	12.6759	12.5939	12.8695	13.3596	12.6009	13.2492	12.5505	13.4838	11.8946	12.9249	13.3059	12.8463	12.7805	13.2376	12.9281	13.102	12.9086	12.4861	13.3441
RP_M701T630	11.4898	12.242	12.9094	12.841	11.1344	12.6292	11.7821	12.7415	12.7338	12.4767	12.3392	12.5206	12.6876	12.8503	11.8002	13.8044	12.8974	13.4831	12.4727	13.6003
RP_M388T252	13.5427	13.0281	13.7082	10.4996	12.5723	12.6247	14.0823	14.0754	13.8433	12.1528	14.4294	12.0937	13.7531	14.7533	14.422	14.1351	14.0445	13.0096	10.7961	13.9635
RP_M781T499	12.2127	12.4738	11.8336	11.9288	13.1533	12.4067	12.5083	11.8966	12.2422	12.3794	12.408	11.769	12.5474	12.8013	12.9527	12.1058	12.3855	11.2936	12.2652	11.9342
RP_M685T602_1	13.3476	14.8012	15.2608	14.7148	13.3851	15.2366	14.7895	14.8559	15.0074	15.0193	15.0758	14.9813	15.1703	14.7435	14.6199	15.1909	15.5009	14.9224	14.9058	15.2264
RP_M627T683_3	12.5687	13.0359	14.6717	13.9852	13.1112	13.8983	12.8999	13.1917	14.0291	14.133	14.7394	12.7598	13.7087	13.4066	13.4857	15.2763	14.5706	15.1103	15.1505	13.7168
RP_M621T552_2	15.1969	16.3544	16.892	16.3971	15.0271	16.7689	15.9526	16.6525	16.6301	17.3024	17.1978	16.0946	16.4136	16.4768	15.5951	17.4838	17.6711	17.0336	17.9503	16.9173
RP_M429T50	16.9633	15.3487	15.8778	16.784	16.9334	16.9063	16.9456	16.7692	16.8477	16.0771	16.5304	16.83	17.1454	16.2902	17.1285	16.726	16.9527	16.3201	16.9572	16.9732
RP_M644T729	12.9303	12.265	13.7213	15.6938	13.7168	12.6945	14.4731	14.1818	13.0272	13.9698	14.248	15.8855	15.2097	13.1172	12.3382	14.5985	13.5796	15.9086	14.92	16.229
RP_M472T354	13.6988	13.8855	13.3747	13.9972	14.9584	12.6489	13.5959	13.6935	13.6715	13.4326	13.6446	14.0427	13.6987	13.5804	14.0067	13.645	14.0473	13.6938	13.5906	13.8823
RP_M720T809	13.6094	13.2329	14.214	10.0064	12.2454	14.0503	12.6418	14.1157	13.8835	14.0304	13.5681	13.6916	14.3371	13.1114	13.0265	14.8661	14.6981	13.8415	14.2896	13.5793
RP_M433T442	9.6349	9.58991	11.1755	10.3658	10.1637	9.963	10.2905	11.2904	11.1955	12.4807	12.3019	11.9367	12.6448	11.471	10.3403	13.4018	13.1239	14.4421	13.3083	12.8323
RP_M475T214	13.9902	14.0923	15.3539	14.9153	14.0354	15.354	13.8138	14.9537	15.2331	15.2123	15.579	14.7729	15.6635	13.0203	13.3605	15.6109	15.8526	15.1197	15.2	15.8734
RP_M433T283	12.6866	12.9683	14.0139	14.4	13.2553	13.025	12.5977	13.7245	13.1214	14.2865	14.2905	13.4772	14.0228	13.4811	12.7064	14.7586	13.8601	15.1634	14.7231	14.2649
RP_M618T697_2	14.0208	14.366	16.3411	15.9405	13.561	15.619	14.573	15.7641	14.535	16.4865	16.3774	15.0112	15.6423	14.9418	14.4951	17.2756	16.9769	17.3458	17.0614	15.4118
RP_M492T136	16.3995	16.443	15.8732	15.0078	12.934	15.9492	16.5319	16.1635	16.2675	16.0356	15.1178	14.7143	15.4369	15.8497	15.5621	15.4824	15.419	14.9339	15.4049	15.9572
RP_M718T521_1	14.4171	13.7607	14.2489	13.4791	12.4568	14.8032	14.4205	14.4374	12.7437	13.5918	12.0448	13.3603	11.3525	13.5023	13.4701	12.8634	13.3249	12.6691	13.7073	14.0747
RP_M819T627	13.2353	13.7635	12.7922	13.301	11.6213	13.4208	14.3244	13.356	13.4239	13.4854	13.3162	13.8714	11.2342	14.4405	14.5526	14.2125	13.0993	14.5172	14.1424	13.4383
RP_M891T607	11.4582	12.0191	11.3834	10.8184	10.404	11.8086	11.1219	12.0264	11.3792	11.7541	12.4532	11.7471	11.6968	11.7918	12.3264	13.4178	12.3722	11.2994	14.0088	15.2885
RP_M988T895	14.6982	14.1598	14.905	15.3876	13.1405	15.5279	13.0274	15.2114	14.1754	14.9628	11.0568	13.1755	12.0224	12.4205	11.8853	12.2486	11.5565	15.3663	11.4858	11.7027
RP_M502T491	19.7936	19.4312	18.6313	18.8506	18.3205	19.4636	19.56	19.0865	19.3898	19.8132	17.4914	18.8399	18.1853	19.4623	19.6237	18.7215	18.7639	18.806	19.1565	17.3844
RP_M771T580_2	11.3938	11.8837	12.6036	12.5194	11.1073	12.2229	11.2405	12.31	12.1417	12.7611	12.3149	13.0073	11.9282	12.5625	12.2301	13.5063	12.8033	13.0313	13.3822	10.6432
RP_M283T301	14.2181	14.9929	14.2271	13.706	13.8051	14.8685	13.5984	14.1517	14.8567	14.6415	13.465	14.114	14.0925	13.6913	13.1768	13.5427	14.1486	12.8567	13.9544	13.8573
RP_M554T419	10.4195	11.4638	11.8285	13.123	11.5653	11.406	11.1582	11.8145	11.6339	13.2901	12.9894	10.601	13.1169	12.2921	12.5828	12.8285	12.9703	13.1249	14.1403	12.1956
RP_M770T580_1	13.0893	13.4072	15.3146	15.2668	12.7906	14.9969	13.0638	15.1052	14.5404	16.0228	15.0321	15.7401	13.683	14.8257	14.9615	16.3352	16.251	16.3434	16.5834	13.114
RP_M693T677	12.3273	12.7451	13.2677	12.6749	13.0458	13.1776	12.9616	12.9292	12.7202	13.2548	12.4992	12.4817	13.603	12.9693	12.9038	13.7248	14.4361	12.6551	13.5236	12.8301
RP_M412T533	12.9266	13.0724	12.9805	12.2369	12.4212	13.0555	13.1163	12.7012	12.99	12.6956	12.5524	12.2566	12.357	13.0782	12.457	11.9689	12.5705	11.4145	11.7803	12.3968
RP_M269T96	13.8307	14.043	13.3069	12.9509	12.8737	13.491	14.7578	13.7892	13.3507	13.7822	12.5091	12.8633	13.5034	13.7134	13.6138	11.8851	13.4911	12.2618	12.4543	12.6513
RP_M302T212_1	13.5371	14.4322	15.0418	14.2497	12.1009	13.7463	14.57	13.5182	13.5067	14.4686	14.2794	14.2243	15.1538	14.0568	13.2125	15.019	14.7761	14.4402	15.3847	14.4508
RP_M350T893	13.2441	12.4269	12.9136	13.4036	14.4677	13.2443	12.7943	13.1441	13.2029	13.6173	12.7444	13.2447	13.8201	13.9928	12.9185	13.4693	13.0379	13.4246	12.9912	14.2585
RP_M283T881	15.6441	15.4056	14.9267	15.2831	17.382	15.3436	14.6141	15.2092	15.3023	14.9689	15.3599	15.4025	15.8954	15.7714	16.1598	14.9913	15.4843	15.6903	15.049	15.711
RP_M297T850	12.588	12.7031	12.0306	12.1279	13.6978	12.484	12.4225	12.4906	12.2604	12.4236	12.3884	12.1616	12.7522	12.8474	13.0283	12.0983	13.9866	12.2493	11.8175	12.8939
RP_M489T865	14.6915	13.8593	13.8669	14.3446	14.4947	14.53	14.1873	13.9318	14.241	12.7068	12.829	13.4171	13.9878	13.6176	13.5901	13.5528	13.2193	13.8589	12.6398	13.1356
RP_M494T616_2	15.28	16.1224	17.3392	16.8878	14.9999	16.7193	16.0952	17.1624	16.8601	17.2166	17.4254	17.43	16.3815	16.5736	16.335	17.6104	17.1738	17.5906	17.5172	16.9232
RP_M409T294	18.6466	19.8526	18.5492	18.4694	17.266	19.0819	19.6282	17.9469	16.6454	19.8637	19.2521	17.9099	18.1671	17.2615	15.0123	17.588	16.8625	16.0464	17.7311	19.0738
RP_M948T586	11.7047	12.7215	11.8442	11.3208	10.8551	11.6552	12.4859	11.2584	11.4309	12.1544	12.0395	11.9632	11.4216	12.3143	12.4887	12.7553	12.7479	12.6152	12.9218	10.8835
RP_M487T252	15.4905	15.5801	15.6856	9.12641	13.3641	13.0189	16.3353	15.9935	16.0093	13.9138	16.6508	14.9621	15.5919	16.6489	16.9122	16.1741	15.891	15.0766	9.50135	15.9767
RP_M742T705_1	14.7083	14.881	13.8585	13.8611	11.1963	14.6947	13.2747	14.4741	14.5506	13.9059	13.4892	12.4741	13.2376	14.7958	15.1133	13.0789	12.7061	12.7251	11.8168	12.8693
RP_M270T252_1	13.3536	13.4774	13.8626	10.5904	12.2553	13.6855	15.1394	14.479	14.2119	12.041	14.7383	13.4882	14.137	15.3992	15.2165	14.6148	14.3862	13.8762	10.5995	14.2117
RP_M313T50	16.5172	16.6443	17.2033	16.3295	16.8192	16.1518	16.4305	16.3822	16.2704	16.2105	16.0364	16.5243	16.6653	17.4759	16.4844	16.4327	17.2935	17.0741	16.5362	16.8244
RP_M406T252_1	14.32	14.1605	14.1177	9.83757	12.2114	13.944	15.0444	14.8825	14.4407	12.5681	15.2564	13.8722	14.4092	15.2475	15.3787	14.7984	14.7932	13.8103	9.63423	14.6559
RP_M464T131	13.4936	14.3419	13.4636	11.6535	11.0821	13.5381	13.3869	12.598	12.7082	13.7713	13.319	12.1038	12.5845	12.6548	11.9548	11.6774	12.1524	10.7662	12.0444	13.1669
RP_M341T824	19.6692	20.058	21.0617	14.2993	18.1153	19.8206	21.6091	20.8536	21.1324	20.6755	20.4956	14.0674	15.4424	20.8199	20.5551	20.7557	13.7958	13.9101	13.4833	17.2538
RP_M763T581	15.2905	16.0837	17.2118	17.4615	14.2878	16.8049	15.6907	16.9383	17.1959	17.8893	17.3433	17.509	16.0754	17.0584	16.81	18.4117	18.2708	18.3809	18.6456	15.0135
RP_M262T111	17.3254	16.9018	17.1277	16.1197	15.1224	16.6244	16.139	17.0591	16.509	16.6862	17.3668	17.2455	16.7497	17.2386	16.6905	16.8245	16.7672	17.0378	16.7196	17.0174
RP_M763T930_1	14.2975	13.8973	14.0696	15.1919	14.6809	14.0432	13.4387	12.923	14.4174	13.7045	13.2784	13.6604	12.1202	13.3765	12.3958	12.5789	12.0632	14.2307	12.17	9.66593
RP_M625T604_2	12.6877	12.5551	13.3427	13.0853	12.4243	12.9283	12.7062	13.26	13.2201	13.4492	12.3564	12.6223	14.2892	13.0229	11.7041	13.5011	14.1297	13.7242	13.9933	12.9759
RP_M926T740	14.921	14.3252	14.3204	11.2274	12.4233	14.3226	12.8451	14.6488	14.6186	13.8323	14.4182	11.408	10.7841	14.7961	13.8724	13.3703	10.9819	10.5828	11.3426	10.7616
RP_M710T585_1	11.9911	12.4754	13.7387	13.5711	12.4045	13.534	11.9519	12.8257	13.6929	14.104	13.605	12.534	14.0473	12.2011	11.6495	14.0236	14.58	13.3195	14.3824	14.2952
RP_M468T870	17.1765	16.8731	17.4481	16.9273	16.9943	17.455	17.0431	17.6046	16.7507	17.2873	15.4599	15.9813	16.0132	15.9236	16.0406	15.9531	15.494	17.7423	15.0656	15.722
RP_M931T730_2	16.1806	16.1812	15.1343	14.2592	14.0176	16.9193	17.4107	16.0699	16.2686	16.0268	16.2774	14.9648	14.5013	11.3983	15.2034	14.7621	15.636	14.0351	15.6985	15.2528
RP_M300T128	12.4379	13.0589	13.1848	13.9843	12.5896	13.0256	13.1821	13.3345	13.035	13.7989	13.4769	13.9971	13.8825	13.0534	12.9364	14.0038	13.0087	14.068	12.8822	14.246
RP_M480T313	11.256	11.7342	12.2189	12.825	11.61	12.4014	12.9007	12.6569	12.5408	13.5429	13.0585	12.612	12.6068	12.2355	12.1705	13.7201	13.6106	13.458	14.8223	12.6173
RP_M449T660_1	14.7611	15.4507	16.7604	16.0284	12.8365	15.7842	15.3816	16.8065	16.3533	16.2667	17.3137	17.1998	14.7726	16.2012	16.4561	17.2225	14.9549	17.0093	16.6408	16.1033
RP_M949T730_2	15.155	15.4247	14.4611	13.5913	12.9428	16.0381	16.4791	14.9734	15.5884	14.9942	15.3918	13.8953	14.0043	10.8653	14.0259	13.9624	14.7782	12.566	14.8743	14.4952
RP_M552T427	14.7391	15.6403	14.1284	13.6512	12.6036	15.2715	15.3392	14.4004	14.2683	15.4814	14.5063	13.2673	13.6339	13.3381	12.9458	14.1648	14.2465	13.8065	14.2632	14.3006
RP_M308T219	13.1176	13.5548	14.8397	13.4702	12.7325	13.7912	13.6612	13.6309	13.1019	14.4691	12.4503	12.3798	12.109	12.5568	13.2238	12.7906	12.5893	13.6289	12.5167	10.5268
RP_M608T586_1	13.7494	15.7978	15.0473	15.2944	13.18	15.1414	15.8668	14.5771	14.9493	15.657	15.2729	15.1057	14.2291	15.913	15.2797	16.6404	16.3315	16.471	16.5	14.1233
RP_M923T586	13.0477	13.5046	12.886	13.3624	11.5246	13.0525	14.0842	12.5493	13.0696	12.4223	13.3807	12.6435	12.5313	14.1837	13.4682	14.4918	13.7542	13.7137	14.2122	11.7865
RP_M884T651	11.5829	12.3712	13.0557	11.856	11.9505	12.3177	12.4676	12.9367	12.5827	12.1797	13.6591	13.2905	11.7428	12.6694	12.8655	13.1487	12.1227	12.7337	11.7202	12.7715
RP_M872T608_2	13.9874	14.5808	15.2922	15.4237	13.6068	15.4613	13.6047	15.08	15.5778	16.2644	15.1975	14.3203	15.0497	15.636	15.1571	16.8377	16.8111	16.809	17.204	13.8321
RP_M751T616	13.0657	12.9161	14.2078	13.5561	12.3197	14.1519	13.1518	13.7633	14.2645	13.9666	14.073	13.7133	13.6081	13.6885	13.571	14.3404	14.1563	13.92	14.2353	13.9934
RP_M460T913	13.0866	12.884	12.7218	13.383	14.1438	13.0833	11.6237	12.9916	12.3929	12.9334	13.1907	13.8994	13.2204	14.1356	13.5662	12.9858	12.9762	13.85	12.3158	12.2406
RP_M625T514_2	11.4562	12.3535	12.7323	12.3049	11.7604	11.5668	12.7774	12.0517	12.5818	12.9862	13.1463	12.1367	12.4777	11.8865	11.1866	12.9974	13.2887	12.7473	13.0594	12.7806
RP_M928T627_2	12.8469	12.9977	12.4232	11.936	10.4347	12.3806	11.9321	13.1529	12.645	12.6088	12.5806	12.6941	11.3979	13.0959	13.4584	13.2873	12.2366	12.7864	12.9209	12.4879
RP_M188T136	19.1488	19.368	18.8143	17.9061	17.3183	19.1029	19.2271	19.0346	19.1817	18.8206	18.2766	18.1945	18.4357	18.9348	18.6422	18.5196	18.5874	17.8901	18.4973	18.7875
RP_M840T885_2	14.1694	13.4431	14.0076	15.2178	15.3792	14.1714	13.723	14.2336	13.6325	13.8492	12.0495	13.3141	14.5434	13.0615	13.5863	12.3682	13.087	14.0701	12.3914	12.4288
RP_M330T371	11.708	12.6588	13.0677	12.5419	12.0271	12.9613	11.0164	13.3646	13.1787	13.6988	13.2753	12.2761	12.6707	12.5049	12.6311	13.7037	14.181	13.2403	14.1214	12.9564
RP_M132T95_2	12.8026	12.74	13.2335	12.0624	12.3017	13.6562	13.2259	12.9537	13.1087	12.4276	12.2537	11.7361	12.351	14.4144	13.5877	11.8866	14.3	12.7241	13.7994	14.1941
RP_M622T586_1	16.1775	16.8839	16.1159	16.6476	14.3302	15.8069	17.3131	15.651	16.1874	16.9815	16.8732	16.4498	15.3017	17.3821	16.6336	17.8126	17.4366	17.564	17.8399	14.7453
RP_M709T604	11.7964	12.7155	13.6752	13.9888	12.6758	13.7731	13.9764	13.9177	12.9516	14.3569	13.789	12.3553	13.8274	13.7374	13.2919	14.6316	14.3236	14.6075	14.8993	14.3981
RP_M541T940	14.5869	13.9563	14.9309	15.8332	15.0526	14.2701	14.7113	15.1909	14.5457	14.9817	13.6259	14.1838	11.6562	13.5246	12.1529	13.3284	12.4657	15.278	12.788	9.92437
RP_M675T638	13.2217	13.1534	12.524	13.0509	14.3737	12.8444	12.6848	12.8469	12.8219	12.8405	12.9158	12.9004	13.0732	13.0492	13.6719	12.6525	12.9165	12.5976	12.9293	12.889
RP_M950T730_1	14.4952	14.8094	13.2003	12.8099	12.0381	15.4832	15.8024	13.6795	14.9047	14.1144	14.1568	13.0546	13.5304	10.7947	13.6776	12.7633	13.9242	12.0529	13.8822	13.747
RP_M343T252	15.3491	15.2502	15.5711	11.8526	13.701	14.9158	16.0102	15.8526	15.9446	12.5904	16.4772	14.4032	15.4622	16.4864	16.8633	15.8255	16.0149	14.8927	11.9918	15.7172
RP_M420T252_1	14.0096	14.3469	14.307	10.0769	12.3516	14.5355	15.0925	14.9941	14.9509	12.8504	15.561	12.2054	14.6138	15.6885	15.7487	14.9392	15.094	14.5401	9.67785	14.7775
RP_M226T160	17.7576	17.5156	17.9263	17.5787	17.4378	18.2188	17.4583	17.9205	17.8516	18.1731	16.9123	17.6289	18.1233	16.7912	16.3002	17.5952	17.035	17.056	17.1934	17.4249
RP_M167T472	21.2669	20.2121	20.8136	19.6813	19.453	20.2483	19.7245	21.0534	19.3101	13.3299	20.4274	16.8435	20.2791	19.5555	16.5837	17.1438	18.7732	19.8041	19.5454	13.6647
RP_M467T586	12.1241	12.491	11.836	13.8877	12.281	12.1408	13.2686	12.742	11.7633	13.3341	13.2454	13.2919	13.4225	13.7001	12.4374	13.4783	13.0724	14.3231	13.4561	12.1476
RP_M470T839	13.9632	13.8919	13.5976	13.6634	13.9171	13.7734	14.5053	14.3399	14.4373	14.3496	13.4434	13.847	14.5011	14.1617	14.0485	14.4114	14.3682	14.8207	14.6995	15.0914
RP_M628T102	13.2411	13.4757	12.8774	12.6527	11.6686	14.064	12.7146	13.2141	13.0822	13.8027	11.5043	12.4993	12.373	13.0865	12.4057	12.1989	12.4637	11.777	11.5974	13.4357
RP_M657T590_2	12.1956	13.1146	12.2286	12.1821	11.1459	13.4791	11.748	13.6891	12.7789	12.9846	13.712	13.9321	12.5468	12.3802	12.5729	14.5196	12.9162	12.5824	13.1944	13.0686
RP_M282T775	14.8067	14.0598	12.9763	15.1383	16.2099	14.4101	13.9259	14.3112	14.6072	14.1659	13.9894	15.0118	15.5616	14.7066	14.6683	14.1954	15.2579	14.1946	14.8485	15.3951
RP_M202T294	13.6105	14.4835	13.3619	13.3455	13.203	14.0076	14.0805	12.5347	12.0319	14.3841	13.4761	12.8088	13.14	12.676	12.0449	12.5101	12.6388	11.7766	12.4861	13.4598
RP_M266T92	12.1399	12.9947	12.9105	11.4523	10.7137	11.9616	12.2392	12.5891	12.3379	12.4037	12.5875	12.0168	12.825	12.781	12.3929	12.2889	13.3368	11.6841	11.7374	12.9527
RP_M977T606	12.5791	12.814	13.2255	12.4874	10.9726	12.713	13.6691	12.8566	12.699	13.4298	13.3499	12.0432	13.0976	13.3411	12.6773	13.6187	13.4355	14.0242	14.244	13.074
RP_M797T599	12.8837	12.7007	12.7933	12.723	12.1471	13.3411	13.3391	12.9057	13.4394	13.2023	12.6935	12.0496	12.5692	12.8096	12.6521	12.651	12.1389	11.638	11.9767	12.5215
RP_M883T608_2	12.0653	12.3815	13.1607	13.179	11.0712	12.9519	12.2455	12.8132	13.1349	13.768	13.3384	11.8435	13.1784	13.0265	13.1518	13.951	14.0593	14.3015	14.548	12.1089
RP_M381T684	20.5	20.2675	19.1594	15.1701	15.7945	19.9434	14.0706	19.9934	19.9093	19.1655	18.7868	13.4946	13.7946	20.1461	20.654	16.5999	12.4134	13.1606	12.0983	13.1075
RP_M325T46	15.2221	15.32	15.2275	15.2466	16.3582	15.3199	15.0017	15.248	15.4438	14.9351	15.027	15.1466	15.5198	15.6301	15.6138	15.3416	15.1207	14.8534	15.1197	15.4979
RP_M571T496	11.1371	12.4732	12.4007	11.7446	11.065	11.5594	11.7027	11.739	11.053	12.2375	12.4556	12.0367	12.4064	12.6142	11.5415	13.9802	13.5931	14.31	12.9134	11.997
RP_M577T787	14.5929	14.9034	15.0416	14.0198	15.0287	14.5088	14.9648	14.2208	14.9974	14.7869	14.8861	13.9615	13.693	14.7822	14.8632	14.4966	12.7784	13.6104	13.6526	13.7009
RP_M263T111	14.3943	13.8863	14.3725	13.1337	12.1186	13.1492	12.5968	13.9941	12.8373	13.6403	14.4151	14.129	13.8973	14.2266	13.9124	13.5144	13.3773	13.6889	13.6143	13.9868
RP_M505T410	16.5807	17.9334	17.7917	16.144	15.7467	12.5219	16.176	13.2786	17.4196	17.5601	17.184	18.1028	16.497	18.0074	17.67	18.0237	17.0514	16.4848	18.0807	16.3306
RP_M510T947	16.5375	15.7588	17.1295	18.3296	17.4739	16.0381	17.2678	16.9571	16.0218	17.0758	15.331	16.5253	12.9455	13.9925	14.0254	15.6705	13.0749	17.4338	14.8999	12.7932
RP_M838T674_1	15.0296	15.4561	14.6563	14.8725	12.1353	15.5237	15.3159	14.9422	15.579	15.4009	13.51	14.7019	12.191	15.6531	15.7405	14.7889	13.9194	13.9871	13.9521	12.6709
RP_M813T626	14.1974	15.1734	12.9032	14.2812	12.0962	14.3402	15.1409	14.3453	14.2895	13.6401	14.2423	14.8229	12.2272	15.7602	15.3047	15.9971	13.3164	15.2837	14.9837	14.122
RP_M405T252_2	16.0047	16.323	16.5245	10.6696	14.2581	15.8777	17.1123	16.7953	16.6787	14.3476	17.4417	15.8542	16.4092	17.3586	17.4359	16.9561	16.7297	15.9866	10.6222	16.8469
RP_M997T539_1	13.9781	15.2627	14.2277	13.3043	11.627	12.8488	14.8479	13.0263	13.3623	13.8498	15.3624	12.9379	13.9213	14.6267	12.9516	15.3593	14.1623	15.4424	14.9346	14.2401
RP_M826T674_1	20.0051	19.9802	19.363	19.9797	17.6233	20.2743	19.9031	20.0426	19.9472	20.0272	18.2877	19.953	17.2521	20.0471	19.8326	19.7891	18.7083	19.6249	19.1025	17.1865
RP_M268T876	14.1445	14.5419	14.1154	13.4871	15.0763	14.5359	13.8545	13.8717	14.4458	14.0443	14.1859	15.1357	14.8306	14.5602	14.5813	13.9339	15.2632	15.8307	13.6353	14.7297
RP_M583T188	12.9798	14.0015	13.8593	13.4634	11.8428	12.7507	13.3165	12.9581	13.2888	14.3265	15.209	14.853	14.3333	12.5246	12.7987	12.499	13.6778	13.4459	14.6367	16.2177
RP_M396T252_1	14.7715	14.785	15.1554	9.37685	12.8508	14.3838	15.7436	15.5071	15.1082	12.9592	16.0967	14.3383	14.9895	16.0491	15.9021	15.5437	15.2844	14.6754	9.6836	15.5547
RP_M764T580_1	11.9035	13.1289	14.2732	14.655	11.6422	13.5207	12.3547	14.2444	13.7904	15.0897	14.3866	14.0288	13.365	14.1623	13.7631	15.3401	15.579	15.3181	15.6926	12.4523
RP_M575T128	12.4761	12.4194	13.0699	12.8821	12.058	13.1379	12.497	13.264	13.297	13.741	12.8198	12.8193	13.5444	12.4247	14.373	13.1476	13.3906	12.6038	13.1433	13.673
RP_M455T741	16.3732	16.3834	16.2608	11.6343	12.4311	16.4199	14.5713	16.5312	16.6804	16.1578	16.2731	11.63	10.7532	16.622	16.9287	15.0715	10.4799	9.81771	10.6481	11.1248
RP_M349T780	15.7577	16.1037	13.8271	15.9356	17.5145	15.6935	15.9681	15.48	15.2958	15.5913	15.9442	15.9629	16.4338	16.1532	16.1053	15.5359	15.8826	15.2988	15.4437	16.2129
RP_M193T164	14.5129	14.3329	13.9942	14.7356	14.4222	14.0176	14.9301	14.131	14.3608	13.9027	14.1444	12.9648	12.1929	13.7616	13.9798	13.8131	13.0978	14.0273	13.8033	13.7448
RP_M965T720	16.1745	17.1516	17.9853	16.9611	15.3952	16.5258	17.1293	17.391	17.7486	17.7583	18.0809	17.3934	17.0614	17.0314	17.3112	17.9408	17.587	17.9652	18.0783	17.7663
RP_M472T232	16.2314	16.9627	11.8352	16.7405	16.3951	16.1109	11.6528	11.9401	11.8717	16.1622	11.4178	16.0311	11.6676	11.6529	12.0244	11.8106	11.4903	14.2983	15.1946	11.6811
RP_M430T805	13.6262	13.7008	13.6945	13.7488	14.0348	14.004	13.5451	13.7491	13.6294	13.353	14.1821	15.9061	15.1016	12.6518	14.1386	13.4194	13.625	15.9699	13.8871	14.6115
RP_M301T107_2	13.4887	13.9969	13.9077	12.3601	12.0022	12.6276	13.3206	13.3026	12.5991	13.3237	14.0336	12.596	14.2083	13.4161	12.6321	13.6099	13.5429	12.6765	13.6197	14.2426
RP_M608T586_2	15.0341	15.7266	15.0556	15.5416	13.9701	14.7591	15.8511	14.8765	14.5484	15.847	15.7538	15.4695	14.0287	16.1572	15.3595	16.5976	16.0711	16.5025	16.6385	13.2506
RP_M401T867	14.1185	14.269	14.0288	13.8811	14.944	14.475	14.8177	14.311	14.6717	14.8025	13.9378	14.315	15.5295	14.9276	14.23	14.481	14.572	15.0321	14.2387	15.6018
RP_M586T776	14.5284	14.6501	14.2118	15.0404	15.8013	14.8829	14.7355	14.6365	14.643	14.1866	14.6099	14.784	15.2148	14.6986	15.3453	14.5795	14.6819	14.4802	14.7389	14.7439
RP_M332T315	12.364	13.1618	13.5811	12.6095	12.8771	12.5364	12.8761	13.0821	12.9546	12.7067	13.6099	11.9192	13.5626	13.1587	12.5679	13.4343	13.1576	12.8317	13.232	13.0849
RP_M778T419_2	10.499	12.0674	14.1386	13.4171	12.337	12.3793	12.2931	13.0534	11.4171	13.5344	13.7754	11.9878	13.8617	12.4461	11.6453	13.4307	13.8074	13.993	14.0946	13.4962
RP_M773T102	13.5084	13.4934	12.6644	11.4939	10.8636	12.9505	12.861	12.8451	12.6914	12.8475	11.7348	11.4165	12.0042	12.6467	12.2343	12.0954	12.7327	10.823	11.2509	12.9932
RP_M708T576	10.7957	11.4158	11.8289	11.4416	10.8128	11.7887	10.4002	12.0062	11.9761	12.2076	11.6381	12.1922	11.2485	11.7273	12.0257	13.3127	12.3546	12.1093	12.9896	9.50974
RP_M515T470	12.377	13.7874	14.4667	13.3828	12.5681	12.2271	12.5397	14.0196	14.4858	14.1931	14.77	13.5535	13.9586	12.1245	13.1504	15.0498	14.7711	15.0558	14.7826	13.0195
RP_M665T520	10.3855	12.4863	13.6607	11.0858	11.4234	12.5269	11.8289	10.2576	9.73314	12.9496	12.6015	12.8411	11.811	13.3983	12.8333	12.7768	12.0899	12.7888	12.7488	12.4059
RP_M261T49	15.0635	15.832	15.5884	15.5342	16.1788	15.4971	15.8534	15.5502	15.4402	15.4376	15.5862	15.5396	16.0177	15.8564	16.6726	14.4693	15.6777	15.9911	15.5966	15.7092
RP_M411T294	13.3798	14.7291	13.0576	12.9808	11.6144	14.0335	13.8104	12.5207	11.2256	14.0309	13.4267	12.3297	12.8615	11.8163	10.2494	11.9881	11.3077	10.5558	11.8094	13.7607
RP_M369T976	14.0283	12.2694	10.6007	15.661	14.5076	13.2842	12.5141	15.0497	14.179	13.959	17.664	13.9458	14.467	14.6727	11.4488	18.7001	14.2952	15.8837	18.6099	13.0386
RP_M616T252	14.1041	14.4145	14.2562	9.21929	12.515	13.9213	14.9685	14.8582	14.5001	12.4782	15.4116	13.4198	14.2686	15.0813	15.6274	14.9919	14.8317	13.8116	8.8956	14.7
RP_M521T392	11.9187	11.7697	12.586	12.1795	12.2339	12.8425	11.9525	11.9935	12.873	13.439	12.4558	12.2627	13.1936	12.7383	12.0744	12.8571	13.802	12.9735	12.8535	12.2837
RP_M616T586_1	12.7801	15.263	13.9882	14.1407	12.549	14.3244	15.3119	13.3825	13.4617	14.8991	14.3933	13.6343	13.2522	15.2468	14.6714	16.1267	15.5176	16.0373	16.153	13.2697
RP_M530T243	10.7598	10.9789	11.3639	10.8392	11.2819	11.04	11.0069	11.3796	11.3453	10.9691	12.3883	11.3476	11.8895	11.452	10.5215	11.987	11.7807	12.5709	11.6721	12.5211
RP_M359T84	12.6019	11.8938	12.4798	12.3542	12.0886	12.9636	13.3872	12.4713	12.9265	12.7536	11.7949	12.6967	13.5113	13.0313	13.2731	12.6047	12.1341	12.6923	13.0297	13.6658
RP_M524T940	18.3265	17.637	18.5289	19.3345	18.9412	17.948	18.5371	18.6916	18.0285	18.6061	17.4196	18.3689	16.2334	17.2572	16.2575	17.7125	16.4795	18.9833	17.2055	14.4326
RP_M203T49_1	21.9843	21.6372	21.6249	21.7897	23.9457	21.7935	21.7871	21.913	21.5799	21.2284	21.5511	22.0059	23.8544	21.9566	22.4614	22.2625	22.25	24.1509	22.7389	22.3407
RP_M666T650	13.2193	13.874	13.6047	13.3548	12.7848	13.6291	13.0174	12.0484	13.7541	13.7139	12.4604	14.4962	13.1614	13.8017	13.6387	14.0496	13.0603	14.2529	13.4729	14.1723
RP_M617T616	12.5835	13.2793	14.038	13.6393	12.7905	13.855	13.031	13.8634	13.7496	13.9227	13.9987	13.8005	13.7834	13.5237	13.8345	13.6134	14.1289	14.0417	13.5484	13.7356
RP_M312T42	13.0323	12.6899	13.6596	13.0316	12.098	13.7061	12.6576	13.4234	13.419	13.3228	12.5718	13.2081	13.3541	13.6328	13.8147	13.4644	13.4137	13.2678	13.0345	13.8143
RP_M677T539_2	12.5127	14.2106	13.3588	12.7503	11.7642	12.6394	13.889	12.3375	12.1109	13.3743	14.5221	12.6973	13.1382	13.722	12.6021	14.4722	13.854	13.4235	12.7636	13.4353
RP_M921T586_1	17.096	17.9963	17.341	17.7051	15.5698	17.361	18.0729	16.7756	17.3136	17.8081	17.5843	17.4418	16.5559	18.2505	17.6829	18.9736	18.5464	18.8163	18.9672	15.9187
RP_M489T212	13.376	14.1608	13.7396	13.0817	12.1832	13.0866	14.0831	12.909	12.6297	13.7182	13.9935	13.069	14.1481	13.579	12.8421	13.7093	14.0665	13.5325	14.2612	13.4991
RP_M780T715	12.8788	13.6167	13.68	13.1091	11.5634	13.5774	13.8589	13.6719	13.2868	13.9986	13.9816	13.3895	12.2493	13.9284	13.6708	14.5123	14.1774	14.1784	13.8462	13.5408
RP_M421T188	13.0785	14.1372	12.77	10.511	10.602	13.1266	13.564	12.21	12.3897	15.5027	11.4667	10.6523	10.4576	11.861	10.9829	10.4555	11.5582	9.40509	11.3816	11.0156
RP_M297T785	14.7182	14.859	14.4213	15.5194	16.3522	14.8665	14.7061	14.6439	14.6036	14.1686	14.6547	15.2849	15.421	14.9388	15.2906	14.5389	15.2695	15.2106	15.1906	15.1521
RP_M203T5	15.9318	NA	16.4591	17.2222	17.1708	NA	NA	16.143	NA	15.526	16.3373	17.7692	17.6444	16.0278	NA	16.4571	NA	17.4942	16.6475	17.7553
RP_M512T742	13.4435	14.0335	12.2831	13.8954	14.5313	13.5852	13.1379	12.6468	13.7874	12.6468	13.4923	13.2437	13.9287	13.9058	14.2719	13.1012	12.7079	13.3555	13.2493	13.7678
RP_M763T580_2	13.8923	14.795	16.0048	16.2851	13.4782	15.5455	14.1719	15.9039	15.9075	16.571	15.9192	16.3586	14.6707	15.6398	15.7329	17.0149	16.9546	17.042	17.2085	13.5747
RP_M390T207_1	12.9011	13.1175	15.0744	15.4208	12.9849	14.497	13.0471	14.0247	14.6802	15.556	14.512	15.004	15.052	13.9945	14.3634	15.8511	15.927	15.9663	15.7047	13.8522
RP_M440T780	16.1518	15.9058	15.5856	16.1189	17.7182	15.9663	15.8672	15.8736	15.6532	15.6244	15.7116	16.0165	16.2751	16.1142	16.3499	15.7884	16.1558	15.6867	16.0396	16.2045
RP_M930T730_2	17.951	18.108	17.223	16.405	15.6812	18.7331	19.2351	17.8435	18.2776	17.765	18.1845	17.1273	17.1585	12.3423	17.2058	16.8719	17.5072	15.8998	17.8154	17.33
RP_M499T536	13.6378	14.0126	13.189	13.9271	15.2543	13.5117	13.6075	13.6514	13.0003	13.2617	13.9569	13.7404	13.5929	13.4425	13.9716	13.9442	13.7894	13.9913	13.9385	13.7462
RP_M555T683	10.8256	10.9983	13.1505	12.5665	11.4152	12.3898	11.072	12.6819	12.0351	12.7569	13.051	11.8196	12.8691	11.5094	11.5251	13.821	13.4685	12.955	13.0771	11.7869
RP_M713T696_2	12.809	12.6382	12.4417	11.9397	11.965	14.4629	14.4004	13.3731	13.4913	12.5743	12.0373	12.0624	13.0213	11.1926	12.274	12.1057	12.7963	10.4042	12.6537	12.1302
RP_M550T741	17.6135	17.5128	17.5144	17.4492	18.9356	17.4504	17.6214	17.2814	17.4067	17.1805	17.5681	17.4337	17.9123	17.5674	17.7917	17.3649	17.7807	17.1156	17.7114	17.5506
RP_M182T1046	17.182	12.8512	12.2228	17.2366	18.6114	17.1361	17.1934	17.005	16.9947	16.9385	17.0007	17.3957	17.5085	17.2963	17.3668	16.9987	17.1603	16.9052	17.234	17.2647
RP_M739T733	13.8992	13.7085	12.4574	14.315	15.1606	13.7364	14.0005	14.0573	13.6533	13.1987	13.7015	14.0393	14.2844	14.2005	14.0673	13.4738	13.9096	13.7443	13.9681	14.2986
RP_M313T917	13.6428	13.5159	13.1926	14.3365	14.3277	13.2636	11.7441	13.4595	13.3675	13.1202	13.7495	14.433	14.1914	13.5078	14.1602	13.4405	13.6103	14.3624	13.2838	12.7101
RP_M676T606_2	13.7025	15.4918	15.4468	14.1711	12.0675	14.6836	15.0231	14.5675	14.7142	14.102	16.5523	12.5243	13.8505	14.7479	13.4677	16.9689	14.169	16.5523	15.3777	16.2237
RP_M625T673	14.9097	15.1095	14.7014	14.6535	12.7664	15.1732	15.2885	15.1113	15.5362	14.8727	13.3979	14.759	12.5509	15.1394	15.4509	14.4321	13.5578	14.4727	13.9812	12.5739
RP_M930T653	12.8899	13.1296	13.6635	13.1061	12.249	13.553	12.7683	13.4468	13.4968	13.3925	13.5818	13.3516	13.1311	12.9938	12.926	13.9578	13.3221	13.1311	13.6393	14.5841
RP_M515T252	12.2259	12.7251	13.0038	8.90861	11.0064	12.5366	13.7668	13.415	13.1407	11.2843	13.4965	12.1991	12.9422	14.0086	14.156	13.3156	13.1277	12.5083	8.34223	13.3572
RP_M338T294	13.1353	15.2003	13.0719	13.4494	11.6678	13.1727	14.7463	12.703	11.3415	14.598	13.6432	12.2298	13.0036	11.9468	9.985	12.111	11.8164	10.1426	12.1392	13.7577
RP_M531T741	15.4987	15.6011	15.0639	15.4057	16.7463	15.5665	15.3933	15.2431	14.8198	15.117	15.4166	15.2105	15.7802	15.3032	15.9345	14.951	15.6798	15.0251	15.3768	15.5131
RP_M264T639	13.5841	13.7579	13.4951	13.5518	14.9223	13.4701	13.3159	13.209	13.431	13.035	13.5979	13.7433	14.0063	13.6522	13.679	13.0865	13.4677	13.2222	13.0886	13.7731
RP_M518T930	19.6498	19.1455	19.481	20.5764	20.7326	19.2491	19.0363	19.6584	19.5414	19.5605	19.0771	19.7044	18.5435	18.9407	18.0822	18.7996	18.1807	20.032	18.429	15.8053
RP_M932T586_2	15.461	15.6279	15.3738	15.7239	14.0726	15.5669	16.4235	15.1863	15.3139	16.0017	15.6423	15.6032	14.3081	16.5267	15.9527	17.0191	16.5386	16.6995	16.907	14.0897
RP_M579T828	17.4162	17.4901	17.1776	17.3966	18.6775	18.2407	17.4594	17.2743	17.3337	17.0591	17.293	17.2936	16.846	17.469	17.7664	17.0777	17.2138	16.9488	17.0911	16.8552
RP_M695T698	10.8303	11.4272	12.8966	12.8088	11.6416	11.3349	11.6096	12.2713	11.8926	12.6967	13.126	12.2069	12.9987	12.1212	10.8539	12.6145	11.3498	12.7457	13.0192	12.9476
RP_M388T557	13.9839	12.4642	12.7037	12.4499	11.1317	13.7795	14.6468	12.9404	13.7191	12.1717	12.0206	13.1377	10.8916	13.1419	12.185	11.6104	12.1136	11.8079	11.7519	10.5582
RP_M165T795	13.3845	14.8033	14.1349	14.6682	12.9088	14.7852	13.2683	14.3253	14.4657	14.2163	14.6949	14.6157	14.9465	14.7926	15.1994	13.514	14.9179	13.5014	14.8021	13.5306
RP_M757T539	12.3869	13.2802	12.369	11.9183	11.4962	12.446	13.0444	11.8562	12.057	12.1361	12.5576	12.0476	12.401	12.7236	12.4849	13.477	13.0695	12.876	12.5377	12.3273
RP_M603T602_2	15.6095	16.6543	17.0895	16.6386	14.8093	17.2405	16.6599	16.7827	17.2057	17.4149	17.3191	16.8085	16.6476	16.8599	16.6119	17.5341	17.3184	17.4087	17.2503	17.5934
RP_M537T677	10.1089	12.0958	13.767	13.41	11.3516	12.6963	12.9121	12.8613	12.0037	13.1942	13.408	12.528	13.5607	12.0141	12.1508	13.6479	13.1292	13.7611	13.7458	13.3252
RP_M566T644	15.3842	15.7345	13.7794	15.0829	16.5369	15.449	15.1156	15.1809	15.6706	15.3614	15.2675	15.4113	15.7318	15.4594	15.9511	15.2087	15.0362	14.8863	15.4413	15.5161
RP_M461T774	15.8293	15.9421	15.727	13.895	15.0666	15.628	15.8282	15.9567	16.0658	15.5418	16.115	13.6525	13.3451	16.0393	16.1024	15.4489	13.2539	12.9995	12.9667	13.8206
RP_M134T1070	17.8305	17.385	17.808	18.6866	19.2813	17.531	18.1071	17.9144	17.1372	18.4221	18.8791	18.8696	19.1474	18.1795	17.9499	17.8521	18.7827	18.7295	18.6002	18.4061
RP_M270T252_2	12.2743	12.6493	12.8198	8.90748	10.801	12.0704	13.5842	13.0199	12.3824	10.4089	13.4678	12.1284	12.7997	13.6837	13.6885	13.1101	12.8787	12.1195	7.4933	12.7133
RP_M780T580_2	11.6106	12.3677	12.9989	13.8822	11.6584	12.8322	12.3176	12.8692	13.2203	13.5452	13.0429	13.7901	12.6066	13.1959	12.9908	13.9216	13.98	14.7639	14.316	11.4619
RP_M242T108_1	16.6692	16.9892	18.2404	18.036	17.0298	18.1818	17.4154	17.8166	17.7981	18.4178	18.7786	17.843	18.5821	17.0834	16.8071	18.4515	18.4685	18.4724	18.5641	18.1404
RP_M422T294	13.4563	14.7456	13.484	12.953	12.3897	14.3037	14.7692	12.6694	11.1967	14.638	14.0666	12.5072	13.2146	11.8219	10.7674	11.7378	11.5376	10.4937	11.8607	13.9731
RP_M307T103	17.5646	17.4037	17.1437	16.6088	17.0513	17.4043	17.3418	16.7312	16.92	17.384	16.5805	16.8098	16.8124	17.1432	16.7759	16.5691	17.0088	16.537	16.4135	16.8804
RP_M180T86	13.9959	14.1513	14.6176	15.5965	15.414	16.3752	14.8252	14.6253	16.3777	16.7397	13.3897	12.1246	12.3507	14.3779	13.3581	14.7045	15.4796	15.4699	14.0848	13.2099
RP_M384T631	15.0835	14.5408	13.9652	14.3494	15.0762	14.8264	14.647	14.6057	14.4016	13.9502	14.2057	14.0962	14.5051	14.3273	14.3496	14.0999	14.267	13.7813	13.7574	13.8819
RP_M686T602_2	13.7281	13.295	14.9795	14.4201	13.5391	14.9494	14.5674	14.6225	12.8004	14.9797	14.6493	14.6144	14.5	14.5389	14.3084	14.9846	15.0148	14.6489	14.8402	14.9918
RP_M467T782	14.8057	14.9028	14.4213	15.0424	16.4388	14.7218	14.9496	14.6501	14.5146	14.6282	14.8247	15.2017	15.4422	14.8325	15.1724	14.6009	15.1065	14.6787	14.9358	15.0639
RP_M833T674_2	16.7332	16.9992	16.2949	16.3277	14.131	16.8123	16.9935	16.9001	16.9812	17.0711	15.1684	16.6061	13.5501	16.7913	17.3551	16.4865	15.0859	15.8959	15.9521	14.0201
RP_M300T252_1	12.8196	13.7691	13.8921	8.41182	11.3568	13.2846	14.4784	14.0835	14.1727	11.7801	14.9287	12.8002	13.6773	14.8084	15.0313	14.2499	14.0657	12.9379	7.77331	14.2387
RP_M227T187	15.1403	16.0614	15.503	15.4254	15.2438	16.2506	15.3597	15.6395	15.0025	16.0868	14.5386	14.3408	14.2619	15.4768	15.0289	15.1215	14.8705	14.7076	15.9649	14.4345
RP_M548T943	15.1959	12.9474	15.2433	13.5231	16.4907	15.0526	15.3076	16.1538	14.5075	15.4927	13.6017	14.4888	12.7467	13.8114	12.6408	14.0292	12.643	15.5658	13.5014	11.7167
RP_M503T491	17.9475	17.641	16.6841	16.999	16.1829	17.6518	17.8173	17.3418	17.6286	18.0292	15.5967	16.9617	16.187	17.6949	17.8905	16.8543	16.9283	16.9375	17.2728	15.5074
[truncated: 4,011 more rows]
